# Supplementary material for: Transcriptional response of Asarum heterotropoides Fr. Schmidt var. mandshuricum (Maxim.) Kitag. leaves grown under full and partial daylight conditions
Source: BMC Genomics. 2021 Jan 6;22:16. doi: 10.1186/s12864-020-07266-7 (PMC7788892; doi:10.1186/s12864-020-07266-7)
Supplement: Supplementary file 1 — Additional file 1: Table 1. Summary of de novo transcriptome sequencing output. L1, L2, L3 and L4 represent full sunlight, 50% sunlight, 28% sunlight and 12% sunlight, respectively. Table 2. Differentially expressed genes in Asarum leaves grown under full and 50% sunlight conditions. Table 3. Differentially expressed genes in Asarum leaves grown under full and 28% sunlight conditions. Table 4. Differentially expressed genes in Asarum leaves grown under full and 12% sunlight conditions. Table 5. Differentially expressed genes in Asarum leaves grown under 50 and 28% sunlight conditions. Table 6. Differentially expressed genes in Asarum leaves grown under 50 and 12% sunlight conditions. Table 7. Differentially expressed genes in Asarum leaves grown under 28 and 12% sunlight conditions. Table 8. List of primers used for qRT-PCR analysis. [file 12864_2020_7266_MOESM1_ESM.xlsx]

## Sheet: Additional Table 1
Table 1. Summary of de novo transcriptome sequencing output. L1, L2, L3 and L4 represent full sunlight, 50% sunlight, 28% sunlight and 12% sunlight, respectively.
Samples	Raw reads	Clean reads (bp)	Clean bases (Gb)	Error (%)	Q20 (%)	Q30 (%)	GC content (%)
L1_1	58430032	57258870	8.59	0.03	97.74	93.26	46.38
L1_2	53668660	52746490	7.91	0.03	97.7	93.13	46.82
L1_3	57818760	56255790	8.44	0.03	97.87	93.56	46.84
L2_1	67146232	65408518	9.81	0.03	97.66	93.1	46.92
L2_2	58057142	56796040	8.52	0.03	97.47	92.61	47.16
L2_3	52096864	51124706	7.67	0.03	97.41	92.48	46.8
L3_1	59517606	58539238	8.78	0.03	97.8	93.34	46.61
L3_2	48129666	47302432	7.1	0.03	96.6	90.51	46.9
L3_3	49780276	48566774	7.29	0.03	97.5	92.77	46.93
L4_1	42934034	41987144	6.3	0.03	97.59	92.93	46.89
L4_2	59171926	57479928	8.62	0.03	97.59	92.91	47.29
L4_3	56597026	55338694	8.3	0.03	97.45	92.57	47.52

## Sheet: Additional Table 2
Additional Table 2. Differentially expressed genes in Asarum leaves grown under full and 50% sunlight conditions
gene_id	L1_readcount	L2_readcount	log2FoldChange	pval	padj	Gene Length	NR GI	NR ID	NR Score	NR Evalue	NR Description	NT GI	NT ID	NT Score	NT Evalue	NT Description	KO ID	KO Name	KO Description	Http Link	Swissprot ID	Swissprot Score	Swissprot Evalue	Swissprot Description	PFAM ID	PFAM description	Gene Ontology Biological Pathway	BP Description	Gene Ontology Molecular Function	MF Description	Gene Ontology Cellular Component	CC Description	KOG ID	KOG Description
Cluster-24085.4737	128.853	9.57257	3.7527	1.9556e-16	1.0169e-11	700	2945126	XP_006480920.1	456	5.5e-43	PREDICTED: class I heat shock protein-like [Citrus sinensis]	XM_002325943.2	XM_002325943	137	2.7828e-63	Populus trichocarpa 17.5 kd heat shock family protein (POPTR_0019s11050g) mRNA, complete cds	K13993	HSP20	HSP20 family protein	http://www.genome.jp/dbget-bin/www_bget?ko:K13993	O82012	436	5.2e-42	17.6 kDa class I heat shock protein OS=Solanum peruvianum PE=2 SV=1	--	--	--	--	--	--	--	--	--	--
Cluster-24085.61656	243.961	13.242	4.1826	1.2672e-16	1.0169e-11	537	--	--	--	--	--	--	--	--	--	--	--	--	--	--	--	--	--	--	--	--	--	--	--	--	--	--	--	--
Cluster-24085.32107	249.811	0	10.415	1.134e-15	3.9309e-11	631	--	--	--	--	--	--	--	--	--	--	--	--	--	--	--	--	--	--	--	--	--	--	--	--	--	--	--	--
Cluster-18426.0	107.582	1.36181	6.345	1.3614e-14	3.5396e-10	1614	6050353	XP_015625460.1	2189	1.4e-243	PREDICTED: glutelin type-B 1 [Oryza sativa Japonica Group]	XM_015769975.1	XM_015769975	1614	0	PREDICTED: Oryza sativa Japonica Group glutelin type-B 1 (LOC4328884), mRNA	--	--	--	--	P14323	2189	6.4e-245	Glutelin type-B 1 OS=Oryza sativa subsp. japonica GN=GluB1-A PE=2 SV=3	PF00190//PF03079	Cupin//ARD/ARD' family	GO:0055114	oxidation-reduction process	GO:0010309//GO:0045735	acireductone dioxygenase [iron(II)-requiring] activity//nutrient reservoir activity	--	--	--	--
Cluster-24085.10997	0	31985.2	-29.471	4.5739e-14	9.5133e-10	2274	--	--	--	--	--	--	--	--	--	--	--	--	--	--	--	--	--	--	PF04277	Oxaloacetate decarboxylase, gamma chain	GO:0006525//GO:0006090//GO:0006560//GO:0071436//GO:0006814	arginine metabolic process//pyruvate metabolic process//proline metabolic process//sodium ion export//sodium ion transport	GO:0015081//GO:0008948	sodium ion transmembrane transporter activity//oxaloacetate decarboxylase activity	GO:0016020	membrane	--	--
Cluster-24085.54454	229.387	945.917	-2.0437	4.1495e-12	7.1923e-08	1576	3501885	XP_008234428.1	321	5.6e-27	PREDICTED: hexose carrier protein HEX6-like [Prunus mume]	XM_010277067.2	XM_010277067	66	1.89391e-23	PREDICTED: Nelumbo nucifera hexose carrier protein HEX6 (LOC104610452), transcript variant X2, mRNA	--	--	--	--	Q07423	314	1.6e-27	Hexose carrier protein HEX6 OS=Ricinus communis GN=HEX6 PE=2 SV=1	PF00083//PF07690	Sugar (and other) transporter//Major Facilitator Superfamily	GO:0055085	transmembrane transport	GO:0022857	transmembrane transporter activity	GO:0016021	integral component of membrane	--	--
Cluster-24085.51531	34.3004	160.174	-2.2221	1.4814e-10	2.2008e-06	1467	4042766	XP_009410441.1	169	2.2e-09	PREDICTED: protein ZINC INDUCED FACILITATOR-LIKE 1-like [Musa acuminata subsp. malaccensis]	--	--	--	--	--	--	--	--	--	--	--	--	--	PF00220//PF05502	Neurohypophysial hormones, N-terminal Domain//Dynactin p62 family	GO:0007218	neuropeptide signaling pathway	GO:0005185	neurohypophyseal hormone activity	GO:0005869//GO:0005576	dynactin complex//extracellular region	--	--
Cluster-10639.0	57.8346	0	8.3026	2.0622e-10	2.5317e-06	1640	5494357	BAS78035.1	2370	1.5e-264	Os02g0268100 [Oryza sativa Japonica Group]	XM_015770521.1	XM_015770521	1640	0	PREDICTED: Oryza sativa Japonica Group glutelin type-B 5 (LOC4328968), mRNA	--	--	--	--	Q6ERU3	2370	6.7e-266	Glutelin type-B 5 OS=Oryza sativa subsp. japonica GN=GLUB5 PE=2 SV=1	PF00190//PF03079	Cupin//ARD/ARD' family	GO:0055114	oxidation-reduction process	GO:0045735//GO:0010309	nutrient reservoir activity//acireductone dioxygenase [iron(II)-requiring] activity	--	--	--	--
Cluster-22954.0	100.283	0.281953	8.1348	2.191e-10	2.5317e-06	1715	5527053	BAT10732.1	2450	8.2e-274	Os10g0400200 [Oryza sativa Japonica Group]	XM_015758673.1	XM_015758673	1712	0	PREDICTED: Oryza sativa Japonica Group glutelin type-A 2 (LOC4348563), mRNA	--	--	--	--	P07730	2450	3.7e-275	Glutelin type-A 2 OS=Oryza sativa subsp. japonica GN=GLUA2 PE=1 SV=1	PF03079//PF00190	ARD/ARD' family//Cupin	GO:0055114	oxidation-reduction process	GO:0045735//GO:0010309	nutrient reservoir activity//acireductone dioxygenase [iron(II)-requiring] activity	--	--	--	--
Cluster-24085.30996	204.336	22.8746	3.149	1.5016e-09	1.5616e-05	596	--	--	--	--	--	--	--	--	--	--	--	--	--	--	--	--	--	--	--	--	--	--	--	--	--	--	--	--
Cluster-10372.0	41.6185	0	7.8278	3.7167e-09	3.5139e-05	605	3753518	XP_008780177.1	338	2.3e-29	PREDICTED: prolamin PPROL 14E, partial [Phoenix dactylifera]	AP014961.1	AP014961	605	0	Oryza sativa Japonica Group DNA, chromosome 5, cultivar: Nipponbare, complete sequence	--	--	--	--	Q42465	268	1.4e-22	Prolamin PPROL 14P OS=Oryza sativa subsp. japonica GN=PROLM20 PE=2 SV=1	--	--	--	--	--	--	--	--	--	--
Cluster-24085.15877	405.189	121.34	1.74	1.558e-08	0.00013502	2431	8208858	XP_020264571.1	2215	2.1e-246	nucleobase-ascorbate transporter 6-like [Asparagus officinalis]	XM_010273719.2	XM_010273719	531	0	PREDICTED: Nelumbo nucifera nucleobase-ascorbate transporter 6 (LOC104607931), transcript variant X2, mRNA	K14611	SLC23A1_2, SVCT1_2	solute carrier family 23 (nucleobase transporter), member 1/2	http://www.genome.jp/dbget-bin/www_bget?ko:K14611	Q27GI3	1981	1.3e-220	Nucleobase-ascorbate transporter 6 OS=Arabidopsis thaliana GN=NAT6 PE=2 SV=2	PF03083//PF00860	Sugar efflux transporter for intercellular exchange//Permease family	GO:0006810//GO:0055085	transport//transmembrane transport	GO:0005215	transporter activity	GO:0016021//GO:0016020	integral component of membrane//membrane	--	--
Cluster-24085.10705	593.049	39.4879	3.9035	1.7176e-08	0.00013741	1188	9662994	PIA30985.1	1003	3.5e-106	hypothetical protein AQUCO_05300070v1 [Aquilegia coerulea]	--	--	--	--	--	--	--	--	--	O23547	713	6.7e-74	Expansin-like B1 OS=Arabidopsis thaliana GN=EXLB1 PE=2 SV=2	--	--	--	--	--	--	--	--	--	--
Cluster-24085.42743	160.231	802.424	-2.3237	1.8687e-08	0.00013881	1551	6143874	XP_015896275.1	756	2e-77	PREDICTED: cytochrome P450 87A3 [Ziziphus jujuba]	XM_009612752.2	XM_009612752	44	3.1622e-11	PREDICTED: Nicotiana tomentosiformis cytochrome P450 87A3-like (LOC104104616), mRNA	--	--	--	--	Q7XU38	643	1.1e-65	Cytochrome P450 87A3 OS=Oryza sativa subsp. japonica GN=CYP87A3 PE=2 SV=3	PF00067//PF01481	Cytochrome P450//Arterivirus nucleocapsid protein	GO:0055114	oxidation-reduction process	GO:0020037//GO:0016705//GO:0005506	heme binding//oxidoreductase activity, acting on paired donors, with incorporation or reduction of molecular oxygen//iron ion binding	GO:0019013	viral nucleocapsid	--	--
Cluster-24085.41004	813.377	3937.95	-2.2754	2.2121e-08	0.00015337	1126	6664952	OAP08677.1	291	1.2e-23	hypothetical protein AXX17_AT2G42750 [Arabidopsis thaliana]	BT141631.1	BT141631	59	1.04391e-19	Lotus japonicus clone JCVI-FLLj-4I22 unknown mRNA	--	--	--	--	P14009	264	7.3e-22	14 kDa proline-rich protein DC2.15 OS=Daucus carota PE=2 SV=1	--	--	--	--	--	--	--	--	--	--
Cluster-24085.68221	3.12821	121.106	-5.3103	2.4735e-08	0.00016077	1430	--	--	--	--	--	--	--	--	--	--	--	--	--	--	--	--	--	--	--	--	--	--	--	--	--	--	--	--
Cluster-24085.44882	1267.83	283.495	2.1612	2.6605e-08	0.00016275	2723	9681737	PIA49728.1	2472	3.7e-276	hypothetical protein AQUCO_01300465v1 [Aquilegia coerulea]	--	--	--	--	--	--	--	--	--	Q84WS0	1989	1.7e-221	Subtilisin-like protease SBT1.1 OS=Arabidopsis thaliana GN=SBTI1.1 PE=1 SV=1	PF00082	Subtilase family	GO:0006508	proteolysis	GO:0004252	serine-type endopeptidase activity	--	--	--	--
Cluster-14661.0	64.3446	0	8.4573	3.9005e-08	0.00022536	2041	--	--	--	--	--	--	--	--	--	--	--	--	--	--	--	--	--	--	--	--	--	--	--	--	--	--	--	--
Cluster-24085.58273	7.54341	147.235	-4.2864	6.314e-08	0.0003456	654	--	--	--	--	--	--	--	--	--	--	--	--	--	--	--	--	--	--	PF00324	Amino acid permease	GO:0006810//GO:0055085	transport//transmembrane transport	--	--	GO:0016020	membrane	--	--
Cluster-24085.34260	171.538	13.4411	3.6798	6.9225e-08	0.00035996	892	10783486	PPS19438.1	612	5.7e-61	hypothetical protein GOBAR_AA01130 [Gossypium barbadense]	--	--	--	--	--	K13993	HSP20	HSP20 family protein	http://www.genome.jp/dbget-bin/www_bget?ko:K13993	P30222	555	1e-55	Small heat shock protein, chloroplastic OS=Petunia hybrida GN=HSP22 PE=2 SV=1	--	--	--	--	--	--	--	--	--	--
Cluster-17798.0	53.9269	0.718116	6.3318	1.4038e-07	0.00069519	846	9416701	XP_022558292.1	182	4e-11	phosphoenolpyruvate carboxykinase ..ATP..-like [Brassica napus]	--	--	--	--	--	K01610	E4.1.1.49, pckA	phosphoenolpyruvate carboxykinase (ATP)	http://www.genome.jp/dbget-bin/www_bget?ko:K01610	P42066	177	6.8e-12	Phosphoenolpyruvate carboxykinase [ATP] OS=Cucumis sativus GN=PCK PE=2 SV=1	PF01293	Phosphoenolpyruvate carboxykinase	GO:0006094//GO:0006099//GO:0015976	gluconeogenesis//tricarboxylic acid cycle//carbon utilization	GO:0005524//GO:0004612	ATP binding//phosphoenolpyruvate carboxykinase (ATP) activity	--	--	--	--
Cluster-24085.41612	9029.03	22093.4	-1.291	1.6606e-07	0.00078498	636	10376654	PNY09635.1	1022	1.2e-108	chlorophyll a-b binding protein [Trifolium pratense]	AP004473.1	AP004473	299	2.21463e-153	Lotus japonicus genomic DNA, chromosome 4, clone: LjT10J15, TM0007, complete sequence	K08912	LHCB1	light-harvesting complex II chlorophyll a/b binding protein 1	http://www.genome.jp/dbget-bin/www_bget?ko:K08912	P07371	1015	3.4e-109	Chlorophyll a-b binding protein AB80, chloroplastic OS=Pisum sativum GN=AB80 PE=1 SV=1	--	--	--	--	--	--	--	--	--	--
Cluster-24085.70368	68.6286	401.175	-2.5466	2.2545e-07	0.0010194	1661	7713008	XP_010911781.2	1120	1.3e-119	PREDICTED: geraniol 8-hydroxylase-like [Elaeis guineensis]	--	--	--	--	--	--	--	--	--	D1MI46	719	1.9e-74	Geraniol 8-hydroxylase OS=Swertia mussotii GN=CYP76B10 PE=1 SV=1	PF00067	Cytochrome P450	GO:0055114	oxidation-reduction process	GO:0005506//GO:0016705//GO:0020037	iron ion binding//oxidoreductase activity, acting on paired donors, with incorporation or reduction of molecular oxygen//heme binding	--	--	--	--
Cluster-24085.12522	511.489	90.264	2.5025	3.977e-07	0.0017233	2034	914501	XP_002263547.1	551	1.5e-53	PREDICTED: protein BIG GRAIN 1-like E [Vitis vinifera]	--	--	--	--	--	--	--	--	--	--	--	--	--	PF01757//PF02480	Acyltransferase family//Alphaherpesvirus glycoprotein E	--	--	GO:0016747	transferase activity, transferring acyl groups other than amino-acyl groups	GO:0016020	membrane	--	--
Cluster-14249.0	41.9029	0.718116	5.9708	4.2847e-07	0.0017824	1619	6056617	XP_015632411.1	2272	3.4e-253	PREDICTED: glutelin type-A 3 [Oryza sativa Japonica Group]	XM_015776925.1	XM_015776925	1619	0	PREDICTED: Oryza sativa Japonica Group glutelin type-A 3 (LOC4333164), mRNA	--	--	--	--	Q09151	2272	1.5e-254	Glutelin type-A 3 OS=Oryza sativa subsp. japonica GN=GLUA3 PE=2 SV=2	PF03079//PF00190	ARD/ARD' family//Cupin	GO:0055114	oxidation-reduction process	GO:0045735//GO:0010309	nutrient reservoir activity//acireductone dioxygenase [iron(II)-requiring] activity	--	--	--	--
Cluster-24085.17488	196.633	28.9101	2.777	5.6433e-07	0.0022573	1109	3727590	XP_008781974.1	519	4.3e-50	PREDICTED: 22.0 kDa class IV heat shock protein-like [Phoenix dactylifera]	XM_011089308.1	XM_011089308	92	4.64774e-38	PREDICTED: Sesamum indicum 22.0 kDa heat shock protein-like (LOC105169044), mRNA	K13993	HSP20	HSP20 family protein	http://www.genome.jp/dbget-bin/www_bget?ko:K13993	Q38806	326	4.7e-29	22.0 kDa heat shock protein OS=Arabidopsis thaliana GN=HSP22.0 PE=2 SV=1	PF14672	Late cornified envelope	GO:0008544	epidermis development	--	--	--	--	--	--
Cluster-24085.61118	411.117	25.2786	4.0288	5.9621e-07	0.0022965	10494	10837834	XP_024037031.1	907	4.2e-94	uncharacterized protein LOC112097004 [Citrus clementina]	--	--	--	--	--	--	--	--	--	P04323	343	4.7e-30	Retrovirus-related Pol polyprotein from transposon 17.6 OS=Drosophila melanogaster GN=pol PE=3 SV=1	PF07525//PF00075//PF00665//PF09329//PF00376	SOCS box//RNase H//Integrase core domain//Primase zinc finger//MerR family regulatory protein	GO:0015074//GO:0035556//GO:0051252//GO:0006355//GO:0006260	DNA integration//intracellular signal transduction//regulation of RNA metabolic process//regulation of transcription, DNA-templated//DNA replication	GO:0004523//GO:0003677//GO:0003676	RNA-DNA hybrid ribonuclease activity//DNA binding//nucleic acid binding	GO:0005634	nucleus	--	--
Cluster-24085.15557	637.906	121.086	2.3974	6.6631e-07	0.0023895	716	--	--	--	--	--	--	--	--	--	--	--	--	--	--	--	--	--	--	--	--	--	--	--	--	--	--	--	--
Cluster-24085.630	80.7387	13.9108	2.528	6.463e-07	0.0023895	1469	--	--	--	--	--	--	--	--	--	--	--	--	--	--	--	--	--	--	--	--	--	--	--	--	--	--	--	--
Cluster-24085.35446	90.8911	946.548	-3.3801	7.5875e-07	0.0026302	489	4706304	XP_011081829.1	219	1.2e-15	BURP domain protein RD22 [Sesamum indicum]	--	--	--	--	--	--	--	--	--	Q942D4	190	1.2e-13	BURP domain-containing protein 3 OS=Oryza sativa subsp. japonica GN=BURP3 PE=2 SV=1	--	--	--	--	--	--	--	--	--	--
Cluster-24085.45309	744.33	2105.45	-1.5007	8.229e-07	0.0027606	2443	4310687	XP_010244496.1	577	1.8e-56	PREDICTED: GDSL esterase..lipase At5g55050-like [Nelumbo nucifera]	XM_012848948.1	XM_012848948	38	1.08646e-07	PREDICTED: Setaria italica GDSL esterase/lipase At5g55050-like (LOC101772296), mRNA	--	--	--	--	Q9FIA1	400	2.7e-37	GDSL esterase/lipase At5g55050 OS=Arabidopsis thaliana GN=At5g55050 PE=2 SV=1	PF00657	GDSL-like Lipase/Acylhydrolase	--	--	GO:0016788	hydrolase activity, acting on ester bonds	--	--	--	--
Cluster-24085.41052	19152.4	51827.2	-1.4362	9.1929e-07	0.0029876	743	--	--	--	--	--	--	--	--	--	--	--	--	--	--	O24248	282	4e-24	Major allergen Pru av 1 OS=Prunus avium GN=PRUA1 PE=1 SV=1	PF00407	Pathogenesis-related protein Bet v I family	GO:0006952//GO:0009607	defense response//response to biotic stimulus	--	--	--	--	--	--
Cluster-24085.11012	14.9263	117.406	-2.9717	9.5055e-07	0.0029956	1325	--	--	--	--	--	--	--	--	--	--	--	--	--	--	--	--	--	--	--	--	--	--	--	--	--	--	--	--
Cluster-15229.0	27.8184	0	7.2458	1.184e-06	0.0033356	603	5516869	BAT00548.1	412	6e-38	Os07g0206400 [Oryza sativa Japonica Group]	AP014963.1	AP014963	600	0	Oryza sativa Japonica Group DNA, chromosome 7, cultivar: Nipponbare, complete sequence	--	--	--	--	P17048	412	2.7e-39	13 kDa prolamin C OS=Oryza sativa subsp. japonica GN=PROLM25 PE=2 SV=2	--	--	--	--	--	--	--	--	--	--
Cluster-24085.22264	473.647	157.784	1.5846	1.1615e-06	0.0033356	1724	4307499	XP_010279090.1	1279	5e-138	PREDICTED: protein trichome birefringence-like 38 [Nelumbo nucifera]	XM_010279446.2	XM_010279446	98	3.37664e-41	PREDICTED: Nelumbo nucifera protein trichome birefringence-like 39 (LOC104612129), mRNA	--	--	--	--	Q9SIN2	1106	2.6e-119	Protein trichome birefringence-like 39 OS=Arabidopsis thaliana GN=TBL39 PE=2 SV=1	PF16934	Two-component Enterococcus faecalis cytolysin (EFC)	GO:0050830	defense response to Gram-positive bacterium	--	--	--	--	--	--
Cluster-24085.33630	70.1023	2.80341	4.6812	1.1433e-06	0.0033356	1482	4612871	XP_010912600.1	279	3.9e-22	PREDICTED: probable indole-3-pyruvate monooxygenase YUCCA10 [Elaeis guineensis]	--	--	--	--	--	K11816	YUCCA	indole-3-pyruvate monooxygenase	http://www.genome.jp/dbget-bin/www_bget?ko:K11816	Q9FVQ0	235	2.2e-18	Probable indole-3-pyruvate monooxygenase YUCCA10 OS=Arabidopsis thaliana GN=YUC10 PE=2 SV=1	--	--	--	--	--	--	--	--	--	--
Cluster-24085.51529	40.7981	357.478	-3.1283	1.1867e-06	0.0033356	2819	9898006	PKA48146.1	140	9.8e-06	putative peptide..nitrate transporter [Apostasia shenzhenica]	--	--	--	--	--	--	--	--	--	--	--	--	--	PF00285	Citrate synthase	--	--	GO:0046912	transferase activity, transferring acyl groups, acyl groups converted into alkyl on transfer	--	--	--	--
Cluster-24085.19931	5.2772	42.3291	-3.0084	1.2605e-06	0.0033611	545	7972469	ONM41646.1	332	1e-28	ABC transporter B family member 9 [Zea mays]	XM_010690090.1	XM_010690090	79	3.72779e-31	PREDICTED: Beta vulgaris subsp. vulgaris ABC transporter B family member 11-like (LOC104902345), transcript variant X2, mRNA	K05658	ABCB1, CD243	ATP-binding cassette, subfamily B (MDR/TAP), member 1	http://www.genome.jp/dbget-bin/www_bget?ko:K05658	Q9FWX8	260	1e-21	ABC transporter B family member 12 OS=Arabidopsis thaliana GN=ABCB12 PE=2 SV=2	PF00005	ABC transporter	--	--	GO:0016887//GO:0005524	ATPase activity//ATP binding	--	--	--	--
Cluster-24085.56884	845.983	2811.19	-1.7321	1.234e-06	0.0033611	3548	7282236	XP_009392235.2	1742	2.1e-191	PREDICTED: probable metal-nicotianamine transporter YSL8 [Musa acuminata subsp. malaccensis]	XM_006484493.2	XM_006484493	110	1.49801e-47	PREDICTED: Citrus sinensis probable metal-nicotianamine transporter YSL7 (LOC102613479), mRNA	--	--	--	--	Q5JQD7	1645	1.7e-181	Probable metal-nicotianamine transporter YSL12 OS=Oryza sativa subsp. japonica GN=YSL12 PE=2 SV=2	PF03169	OPT oligopeptide transporter protein	GO:0055085	transmembrane transport	--	--	--	--	--	--
Cluster-24085.42750	574.791	54.9381	3.3889	1.3011e-06	0.0033826	953	10699110	XP_023922785.1	678	1.4e-68	small heat shock protein, chloroplastic-like [Quercus suber]	KT889788.1	KT889788	68	8.72181e-25	Corchorus olitorius cultivar Sudan Green microsatellite JROm438 sequence	K13993	HSP20	HSP20 family protein	http://www.genome.jp/dbget-bin/www_bget?ko:K13993	P09887	355	1.7e-32	Small heat shock protein, chloroplastic (Fragment) OS=Glycine max GN=HSP22 PE=2 SV=1	--	--	--	--	--	--	--	--	--	--
Cluster-24085.27452	37.8746	1.00275	5.2555	1.4718e-06	0.0037332	675	8225339	XP_020246344.1	144	8e-07	cytochrome b5-like [Asparagus officinalis]	XM_012978080.1	XM_012978080	37	1.04126e-07	PREDICTED: Erythranthe guttatus cytochrome b5 (LOC105954412), mRNA	--	--	--	--	--	--	--	--	--	--	--	--	--	--	--	--	--	--
Cluster-24085.63483	1565.74	169.455	3.2081	1.535e-06	0.003801	1911	3501315	XP_008233689.1	809	1.8e-83	PREDICTED: UDP-glycosyltransferase 76F1-like [Prunus mume]	--	--	--	--	--	K00699	UGT	glucuronosyltransferase	http://www.genome.jp/dbget-bin/www_bget?ko:K00699	Q9LTH2	651	1.7e-66	UDP-glycosyltransferase 76E2 OS=Arabidopsis thaliana GN=UGT76E2 PE=2 SV=1	PF00201//PF04101	UDP-glucoronosyl and UDP-glucosyl transferase//Glycosyltransferase family 28 C-terminal domain	GO:0008152	metabolic process	GO:0016758	transferase activity, transferring hexosyl groups	--	--	--	--
Cluster-24085.3460	707.058	94.2517	2.9057	1.8011e-06	0.004356	1705	10567959	PON98765.1	1227	5.3e-132	Aspartic peptidase [Trema orientalis]	XM_010069423.2	XM_010069423	61	1.23526e-20	PREDICTED: Eucalyptus grandis aspartyl protease AED3 (LOC104454535), mRNA	--	--	--	--	Q9LHE3	365	2.2e-33	Protein ASPARTIC PROTEASE IN GUARD CELL 2 OS=Arabidopsis thaliana GN=ASPG2 PE=2 SV=1	PF00026//PF15225	Eukaryotic aspartyl protease//Interleukin 32	GO:0006508//GO:0006955	proteolysis//immune response	GO:0004190	aspartic-type endopeptidase activity	--	--	--	--
Cluster-24085.11695	57.7549	8.10987	2.8028	2.0928e-06	0.0049464	1947	--	--	--	--	--	--	--	--	--	--	--	--	--	--	--	--	--	--	PF09048	Cro	GO:0006355	regulation of transcription, DNA-templated	GO:0003677	DNA binding	--	--	--	--
Cluster-24085.30561	9.28146	183.934	-4.3024	2.2429e-06	0.0051834	1035	--	--	--	--	--	--	--	--	--	--	--	--	--	--	--	--	--	--	--	--	--	--	--	--	--	--	--	--
Cluster-24085.10014	0	34.9527	-7.5921	2.6183e-06	0.0056852	2267	--	--	--	--	--	--	--	--	--	--	--	--	--	--	--	--	--	--	--	--	--	--	--	--	--	--	--	--
Cluster-4039.0	0.325405	43.3777	-6.9412	2.5927e-06	0.0056852	956	--	--	--	--	--	--	--	--	--	--	--	--	--	--	--	--	--	--	--	--	--	--	--	--	--	--	--	--
Cluster-15356.0	20.0302	0	6.7735	2.7565e-06	0.0058211	748	5511065	BAS94743.1	481	7.5e-46	Os05g0499100 [Oryza sativa Japonica Group]	XM_015783656.1	XM_015783656	748	0	PREDICTED: Oryza sativa Japonica Group 19 kDa globulin (LOC4339221), mRNA	--	--	--	--	P29835	481	3.4e-47	19 kDa globulin OS=Oryza sativa subsp. japonica GN=Os05g0499100 PE=1 SV=2	--	--	--	--	--	--	--	--	--	--
Cluster-24085.17037	5.06902	58.202	-3.5367	2.8547e-06	0.0058211	752	--	--	--	--	--	--	--	--	--	--	--	--	--	--	--	--	--	--	--	--	--	--	--	--	--	--	--	--
Cluster-24085.69217	13.6256	72.5452	-2.4216	2.8511e-06	0.0058211	885	3960153	XP_009114764.1	328	4.9e-28	PREDICTED: uncharacterized protein LOC103840027 [Brassica rapa]	--	--	--	--	--	--	--	--	--	--	--	--	--	--	--	--	--	--	--	--	--	--	--
Cluster-24085.14915	79.6624	6.623	3.5702	3.5561e-06	0.0071121	1475	--	--	--	--	--	--	--	--	--	--	--	--	--	--	--	--	--	--	--	--	--	--	--	--	--	--	--	--
Cluster-24085.68140	51.5215	2.3659	4.4623	3.7951e-06	0.0074468	739	--	--	--	--	--	--	--	--	--	--	--	--	--	--	--	--	--	--	--	--	--	--	--	--	--	--	--	--
Cluster-24085.2519	176.501	68.6866	1.3619	4.1588e-06	0.0080094	880	--	--	--	--	--	XM_016027656.1	XM_016027656	59	8.09729e-20	PREDICTED: Ziziphus jujuba glycine-rich cell wall structural protein-like (LOC107418948), mRNA	--	--	--	--	--	--	--	--	PF03817	Malonate transporter MadL subunit	--	--	--	--	GO:0016020	membrane	--	--
Cluster-24085.21355	175.739	13.2169	3.7186	4.467e-06	0.0084465	2964	5087136	XP_012837462.1	282	3.5e-22	PREDICTED: uncharacterized protein C1F8.04c-like isoform X2 [Erythranthe guttata]	XM_008245120.1	XM_008245120	63	1.67373e-21	PREDICTED: Prunus mume uncharacterized LOC103341577 (LOC103341577), mRNA	--	--	--	--	A5UMN6	150	3.2e-08	5'-deoxyadenosine deaminase OS=Methanobrevibacter smithii (strain PS / ATCC 35061 / DSM 861) GN=dadD PE=3 SV=1	PF05210	Sprouty protein (Spry)	GO:0007275//GO:0009966	multicellular organismal development//regulation of signal transduction	--	--	GO:0016020	membrane	--	--
Cluster-24085.59631	59.0475	7.4702	2.9527	4.8201e-06	0.0089514	910	4284629	XP_010248891.1	258	6.5e-20	PREDICTED: ATP-dependent DNA helicase Q-like 5 isoform X2 [Nelumbo nucifera]	--	--	--	--	--	K10730	RECQL4	ATP-dependent DNA helicase Q4	http://www.genome.jp/dbget-bin/www_bget?ko:K10730	Q0WVW7	177	7.2e-12	ATP-dependent DNA helicase Q-like 5 OS=Arabidopsis thaliana GN=RECQL5 PE=2 SV=2	PF05118	Aspartyl/Asparaginyl beta-hydroxylase	GO:0018193	peptidyl-amino acid modification	--	--	--	--	--	--
Cluster-24085.74455	53.6268	166.393	-1.6322	4.9917e-06	0.0091074	1610	4301564	XP_010271079.1	1922	1.3e-212	PREDICTED: L-ascorbate oxidase homolog [Nelumbo nucifera]	XM_009386681.2	XM_009386681	371	0	PREDICTED: Musa acuminata subsp. malaccensis L-ascorbate oxidase homolog (LOC103972366), mRNA	K00423	E1.10.3.3	L-ascorbate oxidase	http://www.genome.jp/dbget-bin/www_bget?ko:K00423	Q00624	1776	4.9e-197	L-ascorbate oxidase homolog OS=Brassica napus GN=Bp10 PE=2 SV=1	PF07732//PF07731//PF00394//PF08923	Multicopper oxidase//Multicopper oxidase//Multicopper oxidase//Mitogen-activated protein kinase kinase 1 interacting	GO:0055114//GO:0032006	oxidation-reduction process//regulation of TOR signaling	GO:0016491//GO:0005507	oxidoreductase activity//copper ion binding	--	--	--	--
Cluster-24085.27059	94.9226	23.7137	1.9866	6.7008e-06	0.011614	4600	4290883	XP_010257032.1	2192	1.8e-243	PREDICTED: protein BREAST CANCER SUSCEPTIBILITY 2 homolog B-like isoform X1 [Nelumbo nucifera]	--	--	--	--	--	K08775	BRCA2, FANCD1	breast cancer 2 susceptibility protein	http://www.genome.jp/dbget-bin/www_bget?ko:K08775	Q7Y1C4	1737	4.7e-192	Protein BREAST CANCER SUSCEPTIBILITY 2 homolog B OS=Arabidopsis thaliana GN=BRCA2B PE=1 SV=1	PF09030//PF09048//PF09103	Creb binding//Cro//BRCA2, oligonucleotide/oligosaccharide-binding, domain 1	GO:0006355//GO:0016573//GO:0042967//GO:0000724	regulation of transcription, DNA-templated//histone acetylation//acyl-carrier-protein biosynthetic process//double-strand break repair via homologous recombination	GO:0003677//GO:0003713//GO:0004402	DNA binding//transcription coactivator activity//histone acetyltransferase activity	GO:0005634//GO:0000123//GO:0005667	nucleus//histone acetyltransferase complex//transcription factor complex	KOG4751	DNA recombinational repair protein BRCA2
Cluster-24085.51159	5132.87	1747.1	1.5549	6.6694e-06	0.011614	1677	6439101	XP_016506558.1	593	1.7e-58	PREDICTED: protein STAY-GREEN, chloroplastic-like [Nicotiana tabacum]	XM_012982582.1	XM_012982582	167	1.44325e-79	PREDICTED: Erythranthe guttatus protein STAY-GREEN, chloroplastic-like (LOC105958581), mRNA	K22013	SGR, SGRL	magnesium dechelatase	http://www.genome.jp/dbget-bin/www_bget?ko:K22013	Q66WT5	571	2.8e-57	Protein STAY-GREEN 2, chloroplastic OS=Arabidopsis thaliana GN=SGR2 PE=2 SV=1	--	--	--	--	--	--	--	--	--	--
Cluster-24085.54661	506.621	1350	-1.4135	6.5446e-06	0.011614	1281	8714833	XP_021287305.1	1097	4.8e-117	hexose carrier protein HEX6-like [Herrania umbratica]	--	--	--	--	--	--	--	--	--	Q07423	1049	7.9e-113	Hexose carrier protein HEX6 OS=Ricinus communis GN=HEX6 PE=2 SV=1	PF00083	Sugar (and other) transporter	GO:0055085	transmembrane transport	GO:0022857	transmembrane transporter activity	GO:0016021	integral component of membrane	--	--
Cluster-24325.0	56.67	0.642352	6.439	7.4502e-06	0.012702	322	7014997	XP_017696172.1	207	1.9e-14	PREDICTED: cytochrome P450 704C1-like isoform X2 [Phoenix dactylifera]	--	--	--	--	--	--	--	--	--	Q50EK3	128	1.2e-06	Cytochrome P450 704C1 OS=Pinus taeda GN=CYP704C1 PE=2 SV=1	PF00067	Cytochrome P450	GO:0055114	oxidation-reduction process	GO:0020037//GO:0016705//GO:0005506	heme binding//oxidoreductase activity, acting on paired donors, with incorporation or reduction of molecular oxygen//iron ion binding	--	--	--	--
Cluster-24085.39942	141.65	15.3035	3.198	7.6888e-06	0.012897	2332	--	--	--	--	--	--	--	--	--	--	--	--	--	--	--	--	--	--	--	--	--	--	--	--	--	--	--	--
Cluster-12490.0	1.01317	35.9717	-5.1855	7.8187e-06	0.012907	759	--	--	--	--	--	--	--	--	--	--	--	--	--	--	--	--	--	--	--	--	--	--	--	--	--	--	--	--
Cluster-24085.63108	193.937	43.7975	2.1481	9.0028e-06	0.014629	3492	4295289	XP_010262819.1	2522	7.5e-282	PREDICTED: putative receptor-like protein kinase At3g47110 [Nelumbo nucifera]	KT805571.1	KT805571	59	3.3058e-19	Vernicia fordii clone comp191147_c0 LRR-RLK mRNA, partial cds	--	--	--	--	Q9SD62	2189	1.4e-244	Putative receptor-like protein kinase At3g47110 OS=Arabidopsis thaliana GN=At3g47110 PE=3 SV=1	PF07714//PF07425//PF00560//PF00069//PF13855	Protein tyrosine kinase//Pardaxin//Leucine Rich Repeat//Protein kinase domain//Leucine rich repeat	GO:0006468	protein phosphorylation	GO:0004672//GO:0005524//GO:0005515	protein kinase activity//ATP binding//protein binding	GO:0005576	extracellular region	--	--
Cluster-24085.42888	52.9447	198.508	-1.9048	9.6355e-06	0.015323	1238	8292232	XP_020531489.1	308	1.4e-25	cytochrome P450 87A3 isoform X2 [Amborella trichopoda]	--	--	--	--	--	--	--	--	--	Q7XU38	251	2.6e-20	Cytochrome P450 87A3 OS=Oryza sativa subsp. japonica GN=CYP87A3 PE=2 SV=3	PF00067	Cytochrome P450	GO:0055114	oxidation-reduction process	GO:0016705//GO:0005506//GO:0020037	oxidoreductase activity, acting on paired donors, with incorporation or reduction of molecular oxygen//iron ion binding//heme binding	--	--	--	--
Cluster-24085.49264	151.619	15.3927	3.2818	9.7899e-06	0.015323	1547	--	--	--	--	--	--	--	--	--	--	--	--	--	--	--	--	--	--	PF13979	SopA-like catalytic domain	GO:0016567	protein ubiquitination	GO:0004842	ubiquitin-protein transferase activity	--	--	--	--
Cluster-24085.60618	12.3294	53.9591	-2.1243	9.8718e-06	0.015323	3147	--	--	--	--	--	--	--	--	--	--	--	--	--	--	--	--	--	--	--	--	--	--	--	--	--	--	--	--
Cluster-20287.0	24.8075	0.360399	6.1192	1.0936e-05	0.016726	571	5502876	BAS86554.1	381	2.2e-34	Os03g0766100 [Oryza sativa Japonica Group]	AP014959.1	AP014959	571	0	Oryza sativa Japonica Group DNA, chromosome 3, cultivar: Nipponbare, complete sequence	--	--	--	--	A2XMB2	381	1e-35	10 kDa prolamin OS=Oryza sativa subsp. indica GN=OsI_013205 PE=2 SV=2	--	--	--	--	--	--	--	--	--	--
Cluster-24085.58275	27.2579	210.52	-2.9453	1.1488e-05	0.017135	1071	--	--	--	--	--	--	--	--	--	--	--	--	--	--	--	--	--	--	--	--	--	--	--	--	--	--	--	--
Cluster-24085.12212	2.94553	29.988	-3.3498	1.3638e-05	0.019976	345	4304581	XP_010275138.1	164	2e-09	PREDICTED: ABC transporter G family member 14 [Nelumbo nucifera]	--	--	--	--	--	--	--	--	--	Q9C6W5	126	2.3e-06	ABC transporter G family member 14 OS=Arabidopsis thaliana GN=ABCG14 PE=2 SV=1	--	--	--	--	--	--	--	--	--	--
Cluster-24085.10337	0.325405	54.4735	-7.2738	1.4763e-05	0.020363	1322	--	--	--	--	--	--	--	--	--	--	--	--	--	--	--	--	--	--	--	--	--	--	--	--	--	--	--	--
Cluster-24085.14711	115.199	25.1828	2.1969	1.4881e-05	0.020363	740	--	--	--	--	--	--	--	--	--	--	--	--	--	--	--	--	--	--	--	--	--	--	--	--	--	--	--	--
Cluster-24085.30846	43.0779	135.106	-1.6478	1.4255e-05	0.020363	1393	--	--	--	--	--	--	--	--	--	--	--	--	--	--	--	--	--	--	--	--	--	--	--	--	--	--	--	--
Cluster-24085.36019	58.8717	12.0183	2.3011	1.4564e-05	0.020363	766	--	--	--	--	--	--	--	--	--	--	--	--	--	--	--	--	--	--	--	--	--	--	--	--	--	--	--	--
Cluster-24085.66474	38.5443	118.927	-1.6234	1.4394e-05	0.020363	1064	4630077	XP_011018374.1	443	2.7e-41	PREDICTED: receptor-like protein 12 isoform X1 [Populus euphratica]	AB674325.1	AB674325	116	2.02827e-51	Coptis japonica Cjabcb2 mRNA for ABC protein, complete cds	--	--	--	--	Q9SYI3	341	8.2e-31	ABC transporter B family member 5 OS=Arabidopsis thaliana GN=ABCB5 PE=3 SV=1	PF13855//PF00560//PF00664	Leucine rich repeat//Leucine Rich Repeat//ABC transporter transmembrane region	GO:0006810//GO:0055085	transport//transmembrane transport	GO:0005515//GO:0042626//GO:0005524	protein binding//ATPase activity, coupled to transmembrane movement of substances//ATP binding	GO:0016021	integral component of membrane	--	--
Cluster-24085.22067	68.7247	6.06312	3.4901	1.5593e-05	0.02106	1835	--	--	--	--	--	--	--	--	--	--	--	--	--	--	--	--	--	--	--	--	--	--	--	--	--	--	--	--
Cluster-24085.2182	0	27.5397	-7.2529	1.746e-05	0.022985	1431	--	--	--	--	--	--	--	--	--	--	--	--	--	--	--	--	--	--	--	--	--	--	--	--	--	--	--	--
Cluster-24085.69743	0	33.4305	-7.5328	1.7384e-05	0.022985	975	--	--	--	--	--	--	--	--	--	--	--	--	--	--	--	--	--	--	--	--	--	--	--	--	--	--	--	--
Cluster-24085.59344	29.2981	133.374	-2.1815	1.8072e-05	0.023493	820	3317200	KCW53680.1	206	6.3e-14	hypothetical protein EUGRSUZ_J02944 [Eucalyptus grandis]	--	--	--	--	--	--	--	--	--	Q5Z9S8	198	2.4e-14	ABC transporter G family member 42 OS=Oryza sativa subsp. japonica GN=ABCG42 PE=2 SV=1	--	--	--	--	--	--	--	--	--	--
Cluster-24085.54455	9.37543	46.4839	-2.3015	1.8414e-05	0.023642	879	8159715	XP_020240248.1	211	1.8e-14	hexose carrier protein HEX6-like [Cajanus cajan]	--	--	--	--	--	--	--	--	--	Q8L7R8	194	7.5e-14	Sugar transport protein 3 OS=Arabidopsis thaliana GN=STP3 PE=2 SV=2	PF00083	Sugar (and other) transporter	GO:0055085	transmembrane transport	GO:0022857	transmembrane transporter activity	GO:0016021	integral component of membrane	--	--
Cluster-24085.67241	38.3057	3.13197	3.5792	1.8881e-05	0.023947	1282	--	--	--	--	--	--	--	--	--	--	--	--	--	--	--	--	--	--	--	--	--	--	--	--	--	--	--	--
Cluster-24085.10210	43.6119	213.422	-2.2939	2.2288e-05	0.027697	1793	8677241	OVA02068.1	156	8.7e-08	hypothetical protein BVC80_8963g40 [Macleaya cordata]	--	--	--	--	--	--	--	--	--	--	--	--	--	PF10766	Multidrug efflux pump-associated protein AcrZ	GO:0006855//GO:0015893	drug transmembrane transport//drug transport	GO:0015238	drug transmembrane transporter activity	GO:0005886	plasma membrane	--	--
Cluster-24085.35331	30.0243	0	7.3602	2.2371e-05	0.027697	813	--	--	--	--	--	--	--	--	--	--	--	--	--	--	--	--	--	--	--	--	--	--	--	--	--	--	--	--
Cluster-1783.0	0	18.2993	-6.6571	2.2704e-05	0.027778	1616	--	--	--	--	--	NM_013492.3	NM_013492	1616	0	Mus musculus clusterin (Clu), mRNA	--	--	--	--	Q06890	2202	2e-246	Clusterin OS=Mus musculus GN=Clu PE=1 SV=1	PF01093//PF05405//PF06009	Clusterin//Mitochondrial ATP synthase B chain precursor (ATP-synt_B)//Laminin Domain II	GO:0015992//GO:0008219//GO:0015986//GO:0007155	proton transport//cell death//ATP synthesis coupled proton transport//cell adhesion	GO:0015078	hydrogen ion transmembrane transporter activity	--	--	--	--
Cluster-24085.43038	221.799	591.303	-1.415	2.363e-05	0.028246	743	1196503	CBI36380.3	344	5.7e-30	unnamed protein product, partial [Vitis vinifera]	--	--	--	--	--	--	--	--	--	Q9LHP4	280	6.7e-24	Receptor-like protein kinase 2 OS=Arabidopsis thaliana GN=RCH2 PE=1 SV=1	PF13516//PF00560//PF13855	Leucine Rich repeat//Leucine Rich Repeat//Leucine rich repeat	--	--	GO:0005515	protein binding	--	--	--	--
Cluster-24085.63405	31.5389	0	7.4268	2.3395e-05	0.028246	1510	--	--	--	--	--	--	--	--	--	--	--	--	--	--	--	--	--	--	PF05007//PF04083	Mannosyltransferase (PIG-M)//Partial alpha/beta-hydrolase lipase region	GO:0006506//GO:0006629	GPI anchor biosynthetic process//lipid metabolic process	GO:0016758	transferase activity, transferring hexosyl groups	GO:0016021	integral component of membrane	--	--
Cluster-9501.0	13.7736	71.6341	-2.3759	2.4003e-05	0.028366	1593	1542875	AEF98125.1	1923	9.8e-213	cytochrome c oxidase subunit I, partial ..mitochondrion.. [Lingulodinium polyedrum]	AP014941.1	AP014941	1593	0	Mus musculus mitochondrial DNA, complete sequence, clone: B82-2748-95	K02256	COX1	cytochrome c oxidase subunit 1	http://www.genome.jp/dbget-bin/www_bget?ko:K02256	P00397	2104	4.5e-235	Cytochrome c oxidase subunit 1 OS=Mus musculus GN=Mtco1 PE=3 SV=2	--	--	--	--	--	--	--	--	KOG4769	Cytochrome c oxidase, subunit I
Cluster-24085.75263	336.427	36.8537	3.1922	2.453e-05	0.028664	1504	4282692	XP_010269485.1	937	2e-98	PREDICTED: mitogen-activated protein kinase kinase kinase NPK1-like [Nelumbo nucifera]	--	--	--	--	--	--	--	--	--	Q40541	390	2.4e-36	Mitogen-activated protein kinase kinase kinase NPK1 OS=Nicotiana tabacum GN=NPK1 PE=1 SV=1	PF07714//PF00069	Protein tyrosine kinase//Protein kinase domain	GO:0006468	protein phosphorylation	GO:0005524//GO:0004672	ATP binding//protein kinase activity	--	--	--	--
Cluster-9898.0	84.3014	3.88192	4.465	2.5999e-05	0.030042	1317	8065622	XP_020091206.1	935	3e-98	xyloglucan endotransglucosylase..hydrolase protein 2-like [Ananas comosus]	XM_016318783.1	XM_016318783	144	6.87836e-67	PREDICTED: Arachis ipaensis xyloglucan endotransglucosylase/hydrolase protein 2-like (LOC107616894), mRNA	K08235	E2.4.1.207	xyloglucan:xyloglucosyl transferase	http://www.genome.jp/dbget-bin/www_bget?ko:K08235	Q9LJR7	822	1.7e-86	Xyloglucan endotransglucosylase/hydrolase protein 3 OS=Arabidopsis thaliana GN=XTH3 PE=2 SV=1	PF00722//PF06955	Glycosyl hydrolases family 16//Xyloglucan endo-transglycosylase (XET) C-terminus	GO:0006073//GO:0005975	cellular glucan metabolic process//carbohydrate metabolic process	GO:0016762//GO:0004553	xyloglucan:xyloglucosyl transferase activity//hydrolase activity, hydrolyzing O-glycosyl compounds	GO:0005618//GO:0048046	cell wall//apoplast	--	--
Cluster-24085.44945	68.546	215.203	-1.6487	2.746e-05	0.031272	630	1196493	CBI36370.3	237	1.2e-17	unnamed protein product, partial [Vitis vinifera]	--	--	--	--	--	--	--	--	--	Q9LHP4	198	1.8e-14	Receptor-like protein kinase 2 OS=Arabidopsis thaliana GN=RCH2 PE=1 SV=1	PF13516//PF00560//PF13855	Leucine Rich repeat//Leucine Rich Repeat//Leucine rich repeat	--	--	GO:0005515	protein binding	--	--	--	--
Cluster-24085.63830	9.40712	46.3459	-2.2972	2.7664e-05	0.031272	613	--	--	--	--	--	--	--	--	--	--	--	--	--	--	--	--	--	--	--	--	--	--	--	--	--	--	--	--
Cluster-22467.0	28.1349	0	7.2647	2.9931e-05	0.033078	992	4258272	XP_010030886.1	393	1.6e-35	PREDICTED: protein MIZU-KUSSEI 1-like [Eucalyptus grandis]	--	--	--	--	--	--	--	--	--	O22227	246	7.9e-20	Protein MIZU-KUSSEI 1 OS=Arabidopsis thaliana GN=MIZ1 PE=1 SV=1	--	--	--	--	--	--	--	--	--	--
Cluster-24085.10541	131.463	447.51	-1.766	2.9761e-05	0.033078	3546	4288047	XP_010253386.1	904	3.2e-94	PREDICTED: uncharacterized protein At1g24485 [Nelumbo nucifera]	XM_015531300.1	XM_015531300	35	7.37117e-06	PREDICTED: Citrus sinensis putative leucine-rich repeat receptor-like serine/threonine-protein kinase At2g19230 (LOC107177474), mRNA	--	--	--	--	A5PHT0	477	4.6e-46	Uncharacterized protein At1g24485 OS=Arabidopsis thaliana GN=RWK1 PE=2 SV=2	--	--	--	--	--	--	--	--	--	--
Cluster-24085.67097	41.3293	140.523	-1.7618	3.0216e-05	0.033078	2618	10349758	PNX82738.1	407	9.9e-37	retrovirus-related Pol polyprotein from transposon TNT 1-94, partial [Trifolium pratense]	AM431096.2	AM431096	200	1.0261e-97	Vitis vinifera contig VV78X088867.4, whole genome shotgun sequence	--	--	--	--	P10978	239	1.4e-18	Retrovirus-related Pol polyprotein from transposon TNT 1-94 OS=Nicotiana tabacum PE=2 SV=1	--	--	--	--	--	--	--	--	--	--
Cluster-24085.14376	606.589	5.6705	6.7494	3.3695e-05	0.034477	644	--	--	--	--	--	--	--	--	--	--	--	--	--	--	P82900	178	3.9e-12	Non-specific lipid-transfer protein 2G OS=Triticum aestivum PE=1 SV=2	PF01807	CHC2 zinc finger	GO:0006260//GO:0006269//GO:0006351	DNA replication//DNA replication, synthesis of RNA primer//transcription, DNA-templated	GO:0003896//GO:0003677//GO:0008270	DNA primase activity//DNA binding//zinc ion binding	GO:0005730//GO:0005657	nucleolus//replication fork	--	--
Cluster-24085.27603	38.9975	5.77849	2.7384	3.358e-05	0.034477	726	--	--	--	--	--	--	--	--	--	--	--	--	--	--	--	--	--	--	--	--	--	--	--	--	--	--	--	--
Cluster-24085.41540	913.467	323.657	1.4982	3.3632e-05	0.034477	2086	559479	CAN73523.1	1892	5e-209	hypothetical protein VITISV_010704 [Vitis vinifera]	XM_002271854.2	XM_002271854	516	0	PREDICTED: Vitis vinifera uncharacterized LOC100241185 (LOC100241185), mRNA	--	--	--	--	Q9LMU1	1813	3.3e-201	Probable zinc metallopeptidase EGY3, chloroplastic OS=Arabidopsis thaliana GN=EGY3 PE=2 SV=1	PF02163	Peptidase family M50	GO:0006508	proteolysis	GO:0004222	metalloendopeptidase activity	--	--	--	--
Cluster-24085.48032	20.5184	78.764	-1.9367	3.4478e-05	0.034477	1350	--	--	--	--	--	--	--	--	--	--	--	--	--	--	--	--	--	--	--	--	--	--	--	--	--	--	--	--
Cluster-24085.51325	57.8061	172.399	-1.5771	3.3044e-05	0.034477	1592	9751819	XP_022865432.1	532	1.9e-51	ubiquitin carboxyl-terminal hydrolase 3-like [Olea europaea var. sylvestris]	--	--	--	--	--	K11842	USP12_46	ubiquitin carboxyl-terminal hydrolase 12/46	http://www.genome.jp/dbget-bin/www_bget?ko:K11842	O24454	494	2.2e-48	Ubiquitin carboxyl-terminal hydrolase 3 OS=Arabidopsis thaliana GN=UBP3 PE=1 SV=1	PF00443	Ubiquitin carboxyl-terminal hydrolase	GO:0016579	protein deubiquitination	GO:0036459	ubiquitinyl hydrolase activity	--	--	KOG1864	Ubiquitin-specific protease
Cluster-24085.51587	81.7609	3.08268	4.7449	3.2819e-05	0.034477	2303	--	--	--	--	--	--	--	--	--	--	--	--	--	--	--	--	--	--	--	--	--	--	--	--	--	--	--	--
Cluster-24085.60873	25.4291	1.20492	4.3153	3.4299e-05	0.034477	867	--	--	--	--	--	--	--	--	--	--	--	--	--	--	--	--	--	--	--	--	--	--	--	--	--	--	--	--
Cluster-24085.64469	47.7607	1.00007	5.5873	3.3727e-05	0.034477	863	7735218	GAV80217.1	158	2.4e-08	Pkinase domain-containing protein..LRR_1 domain-containing protein..LRRNT_2 domain-containing protein..LRR_8 domain-containing protein [Cephalotus follicularis]	--	--	--	--	--	--	--	--	--	Q8RY65	129	2.5e-06	Protein NSP-INTERACTING KINASE 2 OS=Arabidopsis thaliana GN=NIK2 PE=1 SV=1	--	--	--	--	--	--	--	--	--	--
Cluster-24085.70940	0.353915	370.805	-10.04	3.4012e-05	0.034477	2470	8320399	XP_020534347.1	553	1.1e-53	uncharacterized protein LOC110009312 [Jatropha curcas]	LN713257.1	LN713257	42	6.56556e-10	Cucumis melo genomic chromosome, chr_3	--	--	--	--	Q00962	239	1.3e-18	Enzymatic polyprotein OS=Cauliflower mosaic virus (strain NY8153) GN=ORF V PE=3 SV=1	PF08236//PF02926	SRI (Set2 Rpb1 interacting) domain//THUMP domain	GO:0034968//GO:0006355//GO:0006554//GO:0006479	histone lysine methylation//regulation of transcription, DNA-templated//lysine catabolic process//protein methylation	GO:0003723//GO:0018024	RNA binding//histone-lysine N-methyltransferase activity	GO:0005694	chromosome	KOG0017	FOG: Transposon-encoded proteins with TYA, reverse transcriptase, integrase domains in various combinations
Cluster-11616.0	69.8718	223.776	-1.6788	3.5675e-05	0.034696	2793	4288148	XP_010253505.1	2980	0	PREDICTED: probable DNA helicase MCM8 isoform X1 [Nelumbo nucifera]	XM_010255203.2	XM_010255203	865	0	PREDICTED: Nelumbo nucifera probable DNA helicase MCM8 (LOC104594747), transcript variant X1, mRNA	K10737	MCM8	DNA helicase MCM8	http://www.genome.jp/dbget-bin/www_bget?ko:K10737	Q9SF37	2598	4.1e-292	Probable DNA helicase MCM8 OS=Arabidopsis thaliana GN=MCM8 PE=2 SV=2	PF07726//PF01265//PF00004//PF01580//PF07728//PF03266//PF00493//PF00158	ATPase family associated with various cellular activities (AAA)//Cytochrome c/c1 heme lyase//ATPase family associated with various cellular activities (AAA)//FtsK/SpoIIIE family//AAA domain (dynein-related subfamily)//NTPase//MCM2/3/5 family//Sigma-54 interaction domain	GO:0006355//GO:0006260//GO:0015994	regulation of transcription, DNA-templated//DNA replication//chlorophyll metabolic process	GO:0016887//GO:0003677//GO:0000166//GO:0004408//GO:0005524//GO:0008134//GO:0098519	ATPase activity//DNA binding//nucleotide binding//holocytochrome-c synthase activity//ATP binding//transcription factor binding//nucleotide phosphatase activity, acting on free nucleotides	GO:0005667//GO:0005739	transcription factor complex//mitochondrion	KOG0480	DNA replication licensing factor, MCM6 component
Cluster-24085.19867	576.395	1576.63	-1.4522	3.5871e-05	0.034696	2041	4294410	XP_010261671.1	1574	3.7e-172	PREDICTED: pectinesterase-like [Nelumbo nucifera]	XM_009419256.2	XM_009419256	96	5.18777e-40	PREDICTED: Musa acuminata subsp. malaccensis probable pectinesterase/pectinesterase inhibitor 16 (LOC103997912), mRNA	--	--	--	--	Q9LYT5	1309	8.9e-143	Probable pectinesterase/pectinesterase inhibitor 35 OS=Arabidopsis thaliana GN=PME35 PE=2 SV=1	PF04043//PF01095	Plant invertase/pectin methylesterase inhibitor//Pectinesterase	GO:0005985//GO:0005982//GO:0042545	sucrose metabolic process//starch metabolic process//cell wall modification	GO:0030599//GO:0004857	pectinesterase activity//enzyme inhibitor activity	GO:0005618	cell wall	--	--
Cluster-24085.40326	320.906	23.5354	3.7675	3.611e-05	0.034696	2198	--	--	--	--	--	--	--	--	--	--	--	--	--	--	--	--	--	--	--	--	--	--	--	--	--	--	--	--
Cluster-24085.43848	270.91	20.4657	3.7279	3.6077e-05	0.034696	333	1145740	CBI32905.3	239	3.8e-18	unnamed protein product, partial [Vitis vinifera]	XM_010460989.1	XM_010460989	41	2.91319e-10	PREDICTED: Camelina sativa glutathione S-transferase U25-like (LOC104740410), mRNA	K00799	GST, gst	glutathione S-transferase	http://www.genome.jp/dbget-bin/www_bget?ko:K00799	P25317	211	3e-16	Probable glutathione S-transferase parA OS=Nicotiana tabacum GN=PARA PE=2 SV=1	--	--	--	--	--	--	--	--	--	--
Cluster-9588.0	80.6127	3.48969	4.514	3.6365e-05	0.034696	891	455201	ABK25382.1	862	5.9e-90	unknown [Picea sitchensis]	--	--	--	--	--	K15746	crtZ	beta-carotene 3-hydroxylase	http://www.genome.jp/dbget-bin/www_bget?ko:K15746	Q9SZZ8	811	2.2e-85	Beta-carotene 3-hydroxylase 1, chloroplastic OS=Arabidopsis thaliana GN=BETA-OHASE 1 PE=1 SV=1	PF04116//PF11837	Fatty acid hydroxylase superfamily//Domain of unknown function (DUF3357)	GO:0006012//GO:0005982//GO:0055114//GO:0006633//GO:0005985	galactose metabolic process//starch metabolic process//oxidation-reduction process//fatty acid biosynthetic process//sucrose metabolic process	GO:0004564//GO:0016491//GO:0005506//GO:0004575	beta-fructofuranosidase activity//oxidoreductase activity//iron ion binding//sucrose alpha-glucosidase activity	GO:0017177	glucosidase II complex	--	--
Cluster-24085.2657	121.295	11.4463	3.4089	3.771e-05	0.035652	1006	4649661	XP_011029834.1	551	7.7e-54	PREDICTED: ethylene-responsive transcription factor 1B-like [Populus euphratica]	XM_010920502.1	XM_010920502	107	1.92754e-46	PREDICTED: Elaeis guineensis ethylene-responsive transcription factor 1B-like (LOC105043078), mRNA	K14516	ERF1	ethylene-responsive transcription factor 1	http://www.genome.jp/dbget-bin/www_bget?ko:K14516	Q8LDC8	440	2.6e-42	Ethylene-responsive transcription factor 1B OS=Arabidopsis thaliana GN=ERF1B PE=1 SV=2	PF00847	AP2 domain	GO:0006355	regulation of transcription, DNA-templated	GO:0003700	transcription factor activity, sequence-specific DNA binding	GO:0005667	transcription factor complex	--	--
Cluster-24085.58282	8.56501	99.7412	-3.5444	3.9801e-05	0.036917	699	--	--	--	--	--	--	--	--	--	--	--	--	--	--	--	--	--	--	--	--	--	--	--	--	--	--	--	--
Cluster-24085.67055	100.309	30.46	1.7224	3.9526e-05	0.036917	396	--	--	--	--	--	--	--	--	--	--	--	--	--	--	--	--	--	--	--	--	--	--	--	--	--	--	--	--
Cluster-24085.69299	0.353915	521.136	-10.531	4.0112e-05	0.036917	4702	9662630	PIA30621.1	637	3.8e-63	hypothetical protein AQUCO_05400010v1 [Aquilegia coerulea]	AC210380.1	AC210380	53	9.66116e-16	Populus trichocarpa clone ACSB2121-B05, complete sequence	--	--	--	--	Q6XKE6	333	3.1e-29	Genome polyprotein OS=Petunia vein clearing virus (isolate Hohn) PE=3 SV=1	PF09036	Bcr-Abl oncoprotein oligomerisation domain	GO:0009069//GO:0016310//GO:0007165//GO:0006468	serine family amino acid metabolic process//phosphorylation//signal transduction//protein phosphorylation	GO:0005096//GO:0004674	GTPase activator activity//protein serine/threonine kinase activity	--	--	KOG0017	FOG: Transposon-encoded proteins with TYA, reverse transcriptase, integrase domains in various combinations
Cluster-24085.25111	57.3952	14.4321	1.988	4.0938e-05	0.037346	2732	9045423	XP_021729949.1	147	1.5e-06	peroxisomal and mitochondrial division factor 2-like [Chenopodium quinoa]	--	--	--	--	--	--	--	--	--	Q8BL66	132	3.6e-06	Early endosome antigen 1 OS=Mus musculus GN=Eea1 PE=1 SV=2	PF07926	TPR/MLP1/MLP2-like protein	GO:0006606	protein import into nucleus	--	--	--	--	--	--
Cluster-24085.12389	4.21545	65.3711	-3.9525	4.3867e-05	0.038336	1579	4673891	XP_010999989.1	209	5.5e-14	PREDICTED: sn1-specific diacylglycerol lipase beta isoform X4 [Populus euphratica]	--	--	--	--	--	--	--	--	--	--	--	--	--	--	--	--	--	--	--	--	--	--	--
Cluster-24085.16577	111.232	5.59876	4.3276	4.299e-05	0.038336	945	9697560	PIA65551.1	514	1.4e-49	hypothetical protein AQUCO_00100799v1 [Aquilegia coerulea]	XM_010256043.2	XM_010256043	162	4.81386e-77	PREDICTED: Nelumbo nucifera uncharacterized RNA-binding protein C17H9.04c (LOC104595344), transcript variant X1, mRNA	--	--	--	--	--	--	--	--	PF01155//PF00641	Hydrogenase/urease nickel incorporation, metallochaperone, hypA//Zn-finger in Ran binding protein and others	GO:0006464	cellular protein modification process	GO:0008270//GO:0016151	zinc ion binding//nickel cation binding	--	--	--	--
Cluster-24085.27155	151.869	24.1522	2.657	4.2506e-05	0.038336	1276	9890614	ATY69425.1	343	1.3e-29	Cinnamyl Alcohol Dehydrogenase 3 [Asarum sieboldii]	--	--	--	--	--	K00083	E1.1.1.195	cinnamyl-alcohol dehydrogenase	http://www.genome.jp/dbget-bin/www_bget?ko:K00083	Q7XWU3	233	3.3e-18	Probable cinnamyl alcohol dehydrogenase 6 OS=Oryza sativa subsp. japonica GN=CAD6 PE=2 SV=2	--	--	--	--	--	--	--	--	--	--
Cluster-24085.52460	36.0208	2.20633	3.996	4.3311e-05	0.038336	667	--	--	--	--	--	--	--	--	--	--	--	--	--	--	--	--	--	--	--	--	--	--	--	--	--	--	--	--
Cluster-24085.23821	95.1096	31.0038	1.6182	4.6446e-05	0.03992	481	--	--	--	--	--	--	--	--	--	--	--	--	--	--	--	--	--	--	--	--	--	--	--	--	--	--	--	--
Cluster-24085.46183	150.266	461.497	-1.6194	4.6321e-05	0.03992	2288	8676630	OVA01457.1	377	2.6e-33	Sugar..inositol transporter [Macleaya cordata]	XM_012218070.1	XM_012218070	75	2.74739e-28	PREDICTED: Jatropha curcas monosaccharide-sensing protein 2 (LOC105634811), transcript variant X5, mRNA	--	--	--	--	Q8LPQ8	284	7.2e-24	Monosaccharide-sensing protein 2 OS=Arabidopsis thaliana GN=MSSP2 PE=1 SV=2	--	--	--	--	--	--	--	--	--	--
Cluster-24085.65762	81.0084	11.6019	2.8132	4.7207e-05	0.04024	1339	9659446	PIA27437.1	409	3e-37	hypothetical protein AQUCO_07800053v1 [Aquilegia coerulea]	XM_011100922.1	XM_011100922	62	2.68178e-21	PREDICTED: Sesamum indicum dof zinc finger protein DOF1.1-like (LOC105177686), mRNA	--	--	--	--	Q9FM03	283	5.5e-24	Dof zinc finger protein DOF5.6 OS=Arabidopsis thaliana GN=DOF5.6 PE=2 SV=2	PF01708//PF02701	Geminivirus putative movement protein//Dof domain, zinc finger	GO:0006355//GO:0046740	regulation of transcription, DNA-templated//transport of virus in host, cell to cell	GO:0003677	DNA binding	GO:0016021	integral component of membrane	--	--
Cluster-21589.0	30.5288	1.00275	4.942	4.7917e-05	0.040514	1018	--	--	--	--	--	--	--	--	--	--	--	--	--	--	--	--	--	--	--	--	--	--	--	--	--	--	--	--
Cluster-24085.36278	314.279	113.982	1.4598	5.0213e-05	0.041909	2505	8689796	OVA14623.1	2828	0	Glycoside hydrolase [Macleaya cordata]	XM_002513846.2	XM_002513846	268	1.55154e-135	PREDICTED: Ricinus communis probable beta-D-xylosidase 7 (LOC8263043), transcript variant X1, mRNA	--	--	--	--	Q9SGZ5	2555	3.6e-287	Probable beta-D-xylosidase 7 OS=Arabidopsis thaliana GN=BXL7 PE=2 SV=2	PF00933//PF01915	Glycosyl hydrolase family 3 N terminal domain//Glycosyl hydrolase family 3 C-terminal domain	GO:0005975	carbohydrate metabolic process	GO:0004553	hydrolase activity, hydrolyzing O-glycosyl compounds	--	--	--	--
Cluster-24085.58271	23.6201	139.656	-2.5623	5.0659e-05	0.041909	796	--	--	--	--	--	--	--	--	--	--	--	--	--	--	--	--	--	--	PF03246	Pneumovirus nucleocapsid protein	--	--	GO:0003723	RNA binding	GO:0019013	viral nucleocapsid	--	--
Cluster-24085.71261	32.4054	300.928	-3.2189	5.0776e-05	0.041909	1388	8685335	OVA10162.1	331	3.4e-28	WD40 repeat [Macleaya cordata]	--	--	--	--	--	--	--	--	--	Q9SZT4	139	2.8e-07	CSC1-like protein At4g35870 OS=Arabidopsis thaliana GN=GFS10 PE=2 SV=1	--	--	--	--	--	--	--	--	--	--
Cluster-24085.2440	7.78328	68.8344	-3.1398	5.3945e-05	0.044175	416	2429430	XP_005703596.1	687	5.4e-70	ubiquitin [Galdieria sulphuraria]	NM_019639.4	NM_019639	404	0	Mus musculus ubiquitin C (Ubc), mRNA	K08770	UBC	ubiquitin C	http://www.genome.jp/dbget-bin/www_bget?ko:K08770	Q63429	693	4.9e-72	Polyubiquitin-C OS=Rattus norvegicus GN=Ubc PE=1 SV=1	PF00240//PF02196//PF14560	Ubiquitin family//Raf-like Ras-binding domain//Ubiquitin-like domain	GO:0007165	signal transduction	GO:0005057//GO:0005515	receptor signaling protein activity//protein binding	--	--	KOG0001	Ubiquitin and ubiquitin-like proteins
Cluster-24085.33433	235.56	25.7524	3.1936	5.4734e-05	0.04447	2127	--	--	--	--	--	--	--	--	--	--	--	--	--	--	--	--	--	--	--	--	--	--	--	--	--	--	--	--
Cluster-24085.55872	26.9196	78.2471	-1.5392	5.7729e-05	0.04654	1452	--	--	--	--	--	--	--	--	--	--	--	--	--	--	--	--	--	--	--	--	--	--	--	--	--	--	--	--
Cluster-24085.24110	26.473	1.20626	4.3787	5.9858e-05	0.047017	509	2166825	EOA30262.1	224	3.2e-16	hypothetical protein CARUB_v10013384mg [Capsella rubella]	XM_016605804.1	XM_016605804	65	2.1003e-23	PREDICTED: Nicotiana tabacum uncharacterized LOC107784649 (LOC107784649), mRNA	--	--	--	--	--	--	--	--	--	--	--	--	--	--	--	--	--	--
Cluster-24085.3699	58.0111	289.434	-2.319	6.0582e-05	0.047017	2226	11080859	XP_024452000.1	543	1.4e-52	uncharacterized protein LOC7462873 [Populus trichocarpa]	--	--	--	--	--	--	--	--	--	--	--	--	--	--	--	--	--	--	--	--	--	--	--
Cluster-24085.48028	11.1883	47.8565	-2.1008	5.9765e-05	0.047017	702	--	--	--	--	--	--	--	--	--	--	--	--	--	--	--	--	--	--	--	--	--	--	--	--	--	--	--	--
Cluster-24085.58103	163.54	430.061	-1.3956	6.0384e-05	0.047017	2504	7713008	XP_010911781.2	1111	2.2e-118	PREDICTED: geraniol 8-hydroxylase-like [Elaeis guineensis]	--	--	--	--	--	--	--	--	--	D1MI46	713	1.4e-73	Geraniol 8-hydroxylase OS=Swertia mussotii GN=CYP76B10 PE=1 SV=1	PF00067	Cytochrome P450	GO:0055114	oxidation-reduction process	GO:0005506//GO:0016705//GO:0020037	iron ion binding//oxidoreductase activity, acting on paired donors, with incorporation or reduction of molecular oxygen//heme binding	--	--	--	--
Cluster-24085.62308	39.831	127.644	-1.6808	5.9671e-05	0.047017	1870	--	--	--	--	--	--	--	--	--	--	--	--	--	--	--	--	--	--	--	--	--	--	--	--	--	--	--	--
Cluster-21054.0	74.5592	9.49412	2.9695	6.1245e-05	0.04718	1828	8680109	OVA04936.1	482	1.4e-45	Protein of unknown function DUF761 [Macleaya cordata]	--	--	--	--	--	--	--	--	--	--	--	--	--	--	--	--	--	--	--	--	--	--	--

## Sheet: Additional Table 3
Additional Table 3. Differentially expressed genes in Asarum leaves grown under full and 28% sunlight conditions
gene_id	L1_readcount	L3_readcount	log2FoldChange	pval	padj	Gene Length	NR GI	NR ID	NR Score	NR Evalue	NR Description	NT GI	NT ID	NT Score	NT Evalue	NT Description	KO ID	KO Name	KO Description	Http Link	Swissprot ID	Swissprot Score	Swissprot Evalue	Swissprot Description	PFAM ID	PFAM description	Gene Ontology Biological Pathway	BP Description	Gene Ontology Molecular Function	MF Description	Gene Ontology Cellular Component	CC Description	KOG ID	KOG Description
Cluster-24085.4737	123.174	8.66998	3.8339	8.6523e-16	8.9755e-11	700	2945126	XP_006480920.1	456	5.5e-43	PREDICTED: class I heat shock protein-like [Citrus sinensis]	XM_002325943.2	XM_002325943	137	2.7828e-63	Populus trichocarpa 17.5 kd heat shock family protein (POPTR_0019s11050g) mRNA, complete cds	K13993	HSP20	HSP20 family protein	http://www.genome.jp/dbget-bin/www_bget?ko:K13993	O82012	436	5.2e-42	17.6 kDa class I heat shock protein OS=Solanum peruvianum PE=2 SV=1	--	--	--	--	--	--	--	--	--	--
Cluster-24085.3384	0	27433.5	-30	1.6034e-14	8.3167e-10	4729	--	--	--	--	--	AB073148.2	AB073148	1812	0	Cycas necrotic stunt virus PP2 gene for polyprotien 2, complete cds	--	--	--	--	Q8QVU9	5083	0	RNA2 polyprotein OS=Cycas necrotic stunt virus PE=1 SV=2	PF03689//PF03688//PF11857//PF05434//PF03391	Nepovirus coat protein, N-terminal domain//Nepovirus coat protein, C-terminal domain//Domain of unknown function (DUF3377)//TMEM9//Nepovirus coat protein, central domain	--	--	GO:0005198//GO:0004222	structural molecule activity//metalloendopeptidase activity	GO:0016021//GO:0019028	integral component of membrane//viral capsid	--	--
Cluster-24085.13871	239.364	0.718652	8.4326	1.6587e-13	5.7356e-09	1356	--	--	--	--	--	--	--	--	--	--	--	--	--	--	--	--	--	--	PF09830	ATP adenylyltransferase	GO:0006144	purine nucleobase metabolic process	GO:0003877	ATP adenylyltransferase activity	--	--	--	--
Cluster-24085.34891	24.1576	456.635	-4.2436	6.9515e-13	1.8028e-08	2456	8225133	XP_020246111.1	1375	5.3e-149	5'-3' exoribonuclease 2-like [Asparagus officinalis]	XM_016114365.1	XM_016114365	89	4.87091e-36	PREDICTED: Arachis duranensis 5'-3' exoribonuclease 3 (LOC107493263), transcript variant X2, mRNA	K12619	XRN2, RAT1	5'-3' exoribonuclease 2	http://www.genome.jp/dbget-bin/www_bget?ko:K12619	Q9FQ03	1162	1.2e-125	5'-3' exoribonuclease 3 OS=Arabidopsis thaliana GN=XRN3 PE=2 SV=1	PF03159//PF09061//PF16987	XRN 5'-3' exonuclease N-terminus//Stirrup//KIX domain	GO:0006355	regulation of transcription, DNA-templated	GO:0003676//GO:0003712//GO:0016788//GO:0004527	nucleic acid binding//transcription cofactor activity//hydrolase activity, acting on ester bonds//exonuclease activity	GO:0005667	transcription factor complex	KOG2044	5'-3' exonuclease HKE1/RAT1
Cluster-24085.25225	91.7179	5.11275	4.1561	2.8466e-12	5.9058e-08	1469	9152803	XP_021895619.1	157	5.4e-08	protein COFACTOR ASSEMBLY OF COMPLEX C SUBUNIT B CCB1, chloroplastic isoform X1 [Carica papaya]	--	--	--	--	--	--	--	--	--	--	--	--	--	--	--	--	--	--	--	--	--	--	--
Cluster-22954.0	95.6834	0	8.9693	3.5707e-12	6.1734e-08	1715	5527053	BAT10732.1	2450	8.2e-274	Os10g0400200 [Oryza sativa Japonica Group]	XM_015758673.1	XM_015758673	1712	0	PREDICTED: Oryza sativa Japonica Group glutelin type-A 2 (LOC4348563), mRNA	--	--	--	--	P07730	2450	3.7e-275	Glutelin type-A 2 OS=Oryza sativa subsp. japonica GN=GLUA2 PE=1 SV=1	PF03079//PF00190	ARD/ARD' family//Cupin	GO:0055114	oxidation-reduction process	GO:0045735//GO:0010309	nutrient reservoir activity//acireductone dioxygenase [iron(II)-requiring] activity	--	--	--	--
Cluster-24085.61656	233.286	17.6196	3.7141	5.086e-12	7.5371e-08	537	--	--	--	--	--	--	--	--	--	--	--	--	--	--	--	--	--	--	--	--	--	--	--	--	--	--	--	--
Cluster-24085.61315	133.446	490.138	-1.8786	1.7224e-11	2.2334e-07	1599	2300281	EOY27014.1	598	4.3e-59	Cc-nbs-lrr resistance protein, putative [Theobroma cacao]	--	--	--	--	--	--	--	--	--	Q7XA40	564	1.7e-56	Putative disease resistance protein RGA3 OS=Solanum bulbocastanum GN=RGA3 PE=2 SV=2	PF00931//PF06414//PF00158//PF05496//PF13855//PF02367	NB-ARC domain//Zeta toxin//Sigma-54 interaction domain//Holliday junction DNA helicase ruvB N-terminus//Leucine rich repeat//Threonylcarbamoyl adenosine biosynthesis protein TsaE	GO:0006310//GO:0002949//GO:0006355//GO:0006281	DNA recombination//tRNA threonylcarbamoyladenosine modification//regulation of transcription, DNA-templated//DNA repair	GO:0009378//GO:0016301//GO:0043531//GO:0008134//GO:0005524//GO:0005515	four-way junction helicase activity//kinase activity//ADP binding//transcription factor binding//ATP binding//protein binding	GO:0009379//GO:0005667//GO:0005657	Holliday junction helicase complex//transcription factor complex//replication fork	--	--
Cluster-24085.58305	3.72126	167.811	-5.4921	2.3923e-11	2.7574e-07	2344	--	--	--	--	--	--	--	--	--	--	--	--	--	--	--	--	--	--	--	--	--	--	--	--	--	--	--	--
Cluster-24085.73822	21.2427	190.777	-3.1731	6.1763e-11	6.407e-07	1588	--	--	--	--	--	--	--	--	--	--	--	--	--	--	--	--	--	--	PF00319	SRF-type transcription factor (DNA-binding and dimerisation domain)	--	--	GO:0003677//GO:0046983	DNA binding//protein dimerization activity	--	--	--	--
Cluster-18426.0	102.755	0.372328	8.1117	1.054e-10	9.7788e-07	1614	6050353	XP_015625460.1	2189	1.4e-243	PREDICTED: glutelin type-B 1 [Oryza sativa Japonica Group]	XM_015769975.1	XM_015769975	1614	0	PREDICTED: Oryza sativa Japonica Group glutelin type-B 1 (LOC4328884), mRNA	--	--	--	--	P14323	2189	6.4e-245	Glutelin type-B 1 OS=Oryza sativa subsp. japonica GN=GluB1-A PE=2 SV=3	PF00190//PF03079	Cupin//ARD/ARD' family	GO:0055114	oxidation-reduction process	GO:0010309//GO:0045735	acireductone dioxygenase [iron(II)-requiring] activity//nutrient reservoir activity	--	--	--	--
Cluster-24085.12181	117.661	0.308803	8.3078	1.1312e-10	9.7788e-07	1690	--	--	--	--	--	--	--	--	--	--	--	--	--	--	--	--	--	--	PF05297//PF11857//PF00665	Herpesvirus latent membrane protein 1 (LMP1)//Domain of unknown function (DUF3377)//Integrase core domain	GO:0015074//GO:0019087	DNA integration//transformation of host cell by virus	GO:0004222	metalloendopeptidase activity	GO:0016021	integral component of membrane	--	--
Cluster-10639.0	55.1985	0	8.1757	4.6882e-10	3.741e-06	1640	5494357	BAS78035.1	2370	1.5e-264	Os02g0268100 [Oryza sativa Japonica Group]	XM_015770521.1	XM_015770521	1640	0	PREDICTED: Oryza sativa Japonica Group glutelin type-B 5 (LOC4328968), mRNA	--	--	--	--	Q6ERU3	2370	6.7e-266	Glutelin type-B 5 OS=Oryza sativa subsp. japonica GN=GLUB5 PE=2 SV=1	PF00190//PF03079	Cupin//ARD/ARD' family	GO:0055114	oxidation-reduction process	GO:0045735//GO:0010309	nutrient reservoir activity//acireductone dioxygenase [iron(II)-requiring] activity	--	--	--	--
Cluster-24085.30996	194.988	25.1731	2.9579	6.9502e-10	5.1498e-06	596	--	--	--	--	--	--	--	--	--	--	--	--	--	--	--	--	--	--	--	--	--	--	--	--	--	--	--	--
Cluster-24085.36559	308.28	14.2851	4.4346	1.2741e-09	8.8111e-06	778	4924272	XP_012084628.1	461	1.6e-43	disease resistance protein RPM1 [Jatropha curcas]	--	--	--	--	--	K13457	RPM1, RPS3	disease resistance protein RPM1	http://www.genome.jp/dbget-bin/www_bget?ko:K13457	Q39214	233	2e-18	Disease resistance protein RPM1 OS=Arabidopsis thaliana GN=RPM1 PE=1 SV=1	PF13855	Leucine rich repeat	--	--	GO:0005515	protein binding	--	--	KOG0619	FOG: Leucine rich repeat
Cluster-24085.53627	111.917	10.9545	3.3651	1.9258e-09	1.1713e-05	2270	634582	ABY52954.1	370	1.7e-32	ALMT1-M39.2 variant [Secale cereale]	XM_008363350.2	XM_008363350	47	1.00127e-12	PREDICTED: Malus x domestica aluminum-activated malate transporter 2-like (LOC103425265), mRNA	--	--	--	--	Q9SRM9	321	3.6e-28	Aluminum-activated malate transporter 8 OS=Arabidopsis thaliana GN=ALMT8 PE=3 SV=1	PF11744//PF06432//PF04632	Aluminium activated malate transporter//Phosphatidylinositol N-acetylglucosaminyltransferase//Fusaric acid resistance protein family	GO:0006810//GO:0015743//GO:0006506	transport//malate transport//GPI anchor biosynthetic process	GO:0017176	phosphatidylinositol N-acetylglucosaminyltransferase activity	GO:0005886//GO:0016021	plasma membrane//integral component of membrane	--	--
Cluster-24085.544	77.3576	4.93249	3.9863	2.0324e-09	1.1713e-05	791	5596054	KQL07425.1	792	6.8e-82	hypothetical protein SETIT_003881mg [Setaria italica]	XM_006488706.2	XM_006488706	150	1.87691e-70	PREDICTED: Citrus sinensis ADP-ribosylation factor (LOC102623489), mRNA	K07937	ARF1	ADP-ribosylation factor 1	http://www.genome.jp/dbget-bin/www_bget?ko:K07937	P36397	787	1.2e-82	ADP-ribosylation factor 1 OS=Arabidopsis thaliana GN=ARF1 PE=1 SV=2	PF00448//PF08477//PF04670//PF01591//PF00025//PF01926//PF00071//PF00503	SRP54-type protein, GTPase domain//Ras of Complex, Roc, domain of DAPkinase//Gtr1/RagA G protein conserved region//6-phosphofructo-2-kinase//ADP-ribosylation factor family//50S ribosome-binding GTPase//Ras family//G-protein alpha subunit	GO:0007186//GO:0006000//GO:0006614//GO:0006013//GO:0007165//GO:0007264	G-protein coupled receptor signaling pathway//fructose metabolic process//SRP-dependent cotranslational protein targeting to membrane//mannose metabolic process//signal transduction//small GTPase mediated signal transduction	GO:0003873//GO:0004871//GO:0031683//GO:0005525//GO:0005524//GO:0019001//GO:0003924	6-phosphofructo-2-kinase activity//signal transducer activity//G-protein beta/gamma-subunit complex binding//GTP binding//ATP binding//guanyl nucleotide binding//GTPase activity	--	--	KOG0070	GTP-binding ADP-ribosylation factor Arf1
Cluster-24085.59335	33.912	487.205	-3.8474	1.9666e-09	1.1713e-05	1389	--	--	--	--	--	--	--	--	--	--	--	--	--	--	--	--	--	--	--	--	--	--	--	--	--	--	--	--
Cluster-10372.0	39.7444	0	7.7017	8.2137e-09	3.5886e-05	605	3753518	XP_008780177.1	338	2.3e-29	PREDICTED: prolamin PPROL 14E, partial [Phoenix dactylifera]	AP014961.1	AP014961	605	0	Oryza sativa Japonica Group DNA, chromosome 5, cultivar: Nipponbare, complete sequence	--	--	--	--	Q42465	268	1.4e-22	Prolamin PPROL 14P OS=Oryza sativa subsp. japonica GN=PROLM20 PE=2 SV=1	--	--	--	--	--	--	--	--	--	--
Cluster-14249.0	40.0112	0	7.7124	7.2991e-09	3.5886e-05	1619	6056617	XP_015632411.1	2272	3.4e-253	PREDICTED: glutelin type-A 3 [Oryza sativa Japonica Group]	XM_015776925.1	XM_015776925	1619	0	PREDICTED: Oryza sativa Japonica Group glutelin type-A 3 (LOC4333164), mRNA	--	--	--	--	Q09151	2272	1.5e-254	Glutelin type-A 3 OS=Oryza sativa subsp. japonica GN=GLUA3 PE=2 SV=2	PF03079//PF00190	ARD/ARD' family//Cupin	GO:0055114	oxidation-reduction process	GO:0045735//GO:0010309	nutrient reservoir activity//acireductone dioxygenase [iron(II)-requiring] activity	--	--	--	--
Cluster-24085.12486	30.2356	627.909	-4.3794	7.7749e-09	3.5886e-05	1006	7352288	XP_018830708.1	464	9.4e-44	PREDICTED: dehydration-responsive element-binding protein 1D [Juglans regia]	XM_008244301.1	XM_008244301	47	4.3533e-13	PREDICTED: Prunus mume dehydration-responsive element-binding protein 3 (LOC103340845), mRNA	K09286	EREBP	EREBP-like factor	http://www.genome.jp/dbget-bin/www_bget?ko:K09286	Q9FJ93	378	4e-35	Dehydration-responsive element-binding protein 1D OS=Arabidopsis thaliana GN=DREB1D PE=2 SV=1	PF00847	AP2 domain	GO:0006355	regulation of transcription, DNA-templated	GO:0003700	transcription factor activity, sequence-specific DNA binding	GO:0005667	transcription factor complex	--	--
Cluster-24085.25200	74.6307	0	8.6107	7.7018e-09	3.5886e-05	2253	--	--	--	--	--	--	--	--	--	--	--	--	--	--	--	--	--	--	PF01830	Peptidase C7 family	GO:0006508	proteolysis	GO:0004197	cysteine-type endopeptidase activity	--	--	--	--
Cluster-24085.43311	13.1351	148.044	-3.488	8.3026e-09	3.5886e-05	1841	--	--	--	--	--	XR_691598.2	XR_691598	71	3.688e-26	PREDICTED: Nicotiana tomentosiformis uncharacterized LOC104120152 (LOC104120152), transcript variant X1, ncRNA	--	--	--	--	--	--	--	--	--	--	--	--	--	--	--	--	--	--
Cluster-24085.63275	107.167	5.25281	4.3595	8.2397e-09	3.5886e-05	1960	7351314	XP_018829625.1	149	6.1e-07	PREDICTED: CSC1-like protein At4g35870 [Juglans regia]	--	--	--	--	--	--	--	--	--	Q9SZT4	141	2.3e-07	CSC1-like protein At4g35870 OS=Arabidopsis thaliana GN=GFS10 PE=2 SV=1	--	--	--	--	--	--	--	--	--	--
Cluster-24085.49296	72.7911	7.55299	3.2674	1.2105e-08	5.0229e-05	4213	8696035	OVA20862.1	358	7.7e-31	Calponin homology domain [Macleaya cordata]	XM_015309923.1	XM_015309923	87	1.08756e-34	PREDICTED: Solanum tuberosum kinesin-4 (LOC102599823), mRNA	K10406	KIFC2_3	kinesin family member C2/C3	http://www.genome.jp/dbget-bin/www_bget?ko:K10406	Q8W1Y3	326	1.8e-28	Kinesin KP1 OS=Arabidopsis thaliana GN=KP1 PE=1 SV=2	PF00225	Kinesin motor domain	GO:0007017//GO:0007018	microtubule-based process//microtubule-based movement	GO:0003777//GO:0005524//GO:0008017	microtubule motor activity//ATP binding//microtubule binding	GO:0045298//GO:0005874	tubulin complex//microtubule	--	--
Cluster-24085.24387	67.1647	0	8.4603	1.6898e-08	6.7418e-05	549	--	--	--	--	--	--	--	--	--	--	--	--	--	--	--	--	--	--	--	--	--	--	--	--	--	--	--	--
Cluster-24085.4294	34.4712	207.501	-2.5915	2.8754e-08	0.00011047	1223	4289296	XP_010254955.1	754	2.7e-77	PREDICTED: calcium uniporter protein 2, mitochondrial-like [Nelumbo nucifera]	XM_008792016.2	XM_008792016	119	5.03311e-53	PREDICTED: Phoenix dactylifera calcium uniporter protein 2, mitochondrial (LOC103707502), mRNA	K20858	MCU	calcium uniporter protein, mitochondrial	http://www.genome.jp/dbget-bin/www_bget?ko:K20858	O64823	572	1.5e-57	Calcium uniporter protein 2, mitochondrial OS=Arabidopsis thaliana GN=At2g23790 PE=2 SV=1	--	--	--	--	--	--	--	--	KOG2966	Uncharacterized conserved protein
Cluster-1160.0	0	33.4665	-7.5958	3.9787e-08	0.0001474	4120	3148388	EWM23975.1	783	3.9e-80	stearoyl- desaturase 5 [Nannochloropsis gaditana]	NM_005063.4	NM_005063	4111	0	Homo sapiens stearoyl-CoA desaturase (SCD), mRNA	K00507	SCD, desC	stearoyl-CoA desaturase (Delta-9 desaturase)	http://www.genome.jp/dbget-bin/www_bget?ko:K00507	O00767	1877	2.5e-208	Acyl-CoA desaturase OS=Homo sapiens GN=SCD PE=1 SV=2	--	--	--	--	--	--	--	--	KOG1600	Fatty acid desaturase
Cluster-24085.61175	0	35.3253	-7.6747	4.4078e-08	0.00015767	1707	--	--	--	--	--	--	--	--	--	--	--	--	--	--	--	--	--	--	--	--	--	--	--	--	--	--	--	--
Cluster-14661.0	61.3264	0	8.3283	4.6556e-08	0.00016098	2041	--	--	--	--	--	--	--	--	--	--	--	--	--	--	--	--	--	--	--	--	--	--	--	--	--	--	--	--
Cluster-24085.61308	104.28	457.306	-2.1345	6.2689e-08	0.00020977	1466	4306521	XP_010277779.1	528	5.2e-51	PREDICTED: putative disease resistance protein RGA3 [Nelumbo nucifera]	--	--	--	--	--	K19613	SHOC2, SUR8	leucine-rich repeat protein SHOC2	http://www.genome.jp/dbget-bin/www_bget?ko:K19613	Q9LRR4	390	2.3e-36	Putative disease resistance RPP13-like protein 1 OS=Arabidopsis thaliana GN=RPPL1 PE=3 SV=1	PF13855//PF00560	Leucine rich repeat//Leucine Rich Repeat	--	--	GO:0005515	protein binding	--	--	--	--
Cluster-24085.20404	7.60329	175.535	-4.5328	6.9424e-08	0.00022505	1837	6149155	XP_015866585.1	272	3.1e-21	PREDICTED: 5'-3' exoribonuclease 3-like [Ziziphus jujuba]	XM_011077533.1	XM_011077533	56	8.02199e-18	PREDICTED: Sesamum indicum 5'-3' exoribonuclease 3-like (LOC105160242), transcript variant X4, mRNA	K12619	XRN2, RAT1	5'-3' exoribonuclease 2	http://www.genome.jp/dbget-bin/www_bget?ko:K12619	Q9FQ04	224	5.2e-17	5'-3' exoribonuclease 4 OS=Arabidopsis thaliana GN=XRN4 PE=2 SV=1	PF03159	XRN 5'-3' exonuclease N-terminus	--	--	GO:0003676//GO:0004527	nucleic acid binding//exonuclease activity	--	--	KOG2044	5'-3' exonuclease HKE1/RAT1
Cluster-24085.42030	10073.7	1669.51	2.593	9.946e-08	0.00031265	1655	11087983	XP_024458454.1	987	3.5e-104	BURP domain protein RD22-like isoform X2 [Populus trichocarpa]	KT947132.1	KT947132	49	5.61462e-14	Zea mays BURP10 mRNA, complete cds	--	--	--	--	Q942D4	777	3.5e-81	BURP domain-containing protein 3 OS=Oryza sativa subsp. japonica GN=BURP3 PE=2 SV=1	PF09077	Mu B transposition protein, C terminal	GO:0006313	transposition, DNA-mediated	GO:0003677	DNA binding	--	--	--	--
Cluster-24085.12522	488.828	77.1292	2.6636	1.0773e-07	0.00032868	2034	914501	XP_002263547.1	551	1.5e-53	PREDICTED: protein BIG GRAIN 1-like E [Vitis vinifera]	--	--	--	--	--	--	--	--	--	--	--	--	--	PF01757//PF02480	Acyltransferase family//Alphaherpesvirus glycoprotein E	--	--	GO:0016747	transferase activity, transferring acyl groups other than amino-acyl groups	GO:0016020	membrane	--	--
Cluster-24085.70940	0.336305	100.379	-8.2198	1.132e-07	0.00033551	2470	8320399	XP_020534347.1	553	1.1e-53	uncharacterized protein LOC110009312 [Jatropha curcas]	LN713257.1	LN713257	42	6.56556e-10	Cucumis melo genomic chromosome, chr_3	--	--	--	--	Q00962	239	1.3e-18	Enzymatic polyprotein OS=Cauliflower mosaic virus (strain NY8153) GN=ORF V PE=3 SV=1	PF08236//PF02926	SRI (Set2 Rpb1 interacting) domain//THUMP domain	GO:0034968//GO:0006355//GO:0006554//GO:0006479	histone lysine methylation//regulation of transcription, DNA-templated//lysine catabolic process//protein methylation	GO:0003723//GO:0018024	RNA binding//histone-lysine N-methyltransferase activity	GO:0005694	chromosome	KOG0017	FOG: Transposon-encoded proteins with TYA, reverse transcriptase, integrase domains in various combinations
Cluster-24085.41540	873.311	234.558	1.896	1.2933e-07	0.00037267	2086	559479	CAN73523.1	1892	5e-209	hypothetical protein VITISV_010704 [Vitis vinifera]	XM_002271854.2	XM_002271854	516	0	PREDICTED: Vitis vinifera uncharacterized LOC100241185 (LOC100241185), mRNA	--	--	--	--	Q9LMU1	1813	3.3e-201	Probable zinc metallopeptidase EGY3, chloroplastic OS=Arabidopsis thaliana GN=EGY3 PE=2 SV=1	PF02163	Peptidase family M50	GO:0006508	proteolysis	GO:0004222	metalloendopeptidase activity	--	--	--	--
Cluster-24085.25419	177.092	857.057	-2.2753	1.504e-07	0.00042167	1162	7015633	XP_008779500.2	674	4.8e-68	PREDICTED: inorganic pyrophosphatase 2-like isoform X1 [Phoenix dactylifera]	XM_006426428.1	XM_006426428	113	1.03354e-49	Citrus clementina hypothetical protein (CICLE_v10026265mg) mRNA, complete cds	K13248	PHOSPHO2	pyridoxal phosphate phosphatase PHOSPHO2	http://www.genome.jp/dbget-bin/www_bget?ko:K13248	Q9FZ62	552	3e-55	Inorganic pyrophosphatase 2 OS=Arabidopsis thaliana GN=At1g17710 PE=2 SV=1	PF06888	Putative Phosphatase	GO:0008152	metabolic process	GO:0016791	phosphatase activity	--	--	--	--
Cluster-24085.18474	33.2173	0	7.443	1.6579e-07	0.00045259	556	--	--	--	--	--	--	--	--	--	--	--	--	--	--	--	--	--	--	--	--	--	--	--	--	--	--	--	--
Cluster-24085.15557	610.312	94.4624	2.6898	1.9221e-07	0.0005006	716	--	--	--	--	--	--	--	--	--	--	--	--	--	--	--	--	--	--	--	--	--	--	--	--	--	--	--	--
Cluster-24085.49516	28.5581	0	7.2255	1.9303e-07	0.0005006	966	--	--	--	--	--	--	--	--	--	--	--	--	--	--	--	--	--	--	--	--	--	--	--	--	--	--	--	--
Cluster-24085.12182	29.8859	0	7.293	2.0773e-07	0.00052559	740	--	--	--	--	--	--	--	--	--	--	--	--	--	--	--	--	--	--	--	--	--	--	--	--	--	--	--	--
Cluster-21048.0	1.79224	39.1535	-4.4049	2.3163e-07	0.0005721	1731	9350660	ASZ85176.1	1926	4.8e-213	elongation factor 1-alpha [Hylocereus polyrhizus]	EF362804.1	EF362804	1731	0	Homo sapiens EF1a mRNA, complete cds	K03231	EEF1A	elongation factor 1-alpha	http://www.genome.jp/dbget-bin/www_bget?ko:K03231	Q66RN5	2267	6.2e-254	Elongation factor 1-alpha 1 OS=Felis catus GN=EEF1A1 PE=2 SV=1	PF00503//PF03144//PF01926	G-protein alpha subunit//Elongation factor Tu domain 2//50S ribosome-binding GTPase	GO:0007165//GO:0007186	signal transduction//G-protein coupled receptor signaling pathway	GO:0031683//GO:0003924//GO:0004871//GO:0019001//GO:0005525	G-protein beta/gamma-subunit complex binding//GTPase activity//signal transducer activity//guanyl nucleotide binding//GTP binding	--	--	KOG0052	Translation elongation factor EF-1 alpha/Tu
Cluster-24085.47954	648.6	144.59	2.1654	2.3774e-07	0.00057354	5588	9493701	XP_022766167.1	474	3.6e-44	protein ALUMINUM SENSITIVE 3 [Durio zibethinus]	AC208484.1	AC208484	75	6.77002e-28	Populus trichocarpa clone JGIACSB253-D10, complete sequence	K02069	ABC.X2.P	putative ABC transport system permease protein	http://www.genome.jp/dbget-bin/www_bget?ko:K02069	Q9ZUT3	446	2.9e-42	Protein ALUMINUM SENSITIVE 3 OS=Arabidopsis thaliana GN=ALS3 PE=1 SV=1	PF08651//PF16794//PF12470	DASH complex subunit Duo1//Fibronectin-III type domain//Suppressor of Fused Gli/Ci N terminal binding domain	GO:0007067	mitotic nuclear division	GO:0005515	protein binding	GO:0042729//GO:0072686	DASH complex//mitotic spindle	--	--
Cluster-24085.3464	2.46127	38.0797	-3.9377	2.5677e-07	0.00060536	1122	10416950	POE72129.1	623	3.8e-62	hypothetical protein CFP56_12005 [Quercus suber]	XM_007682720.1	XM_007682720	138	1.26243e-63	Baudoinia panamericana UAMH 10762 hypothetical protein mRNA	--	--	--	--	--	--	--	--	--	--	--	--	--	--	--	--	--	--
Cluster-24085.31987	54.5398	0	8.1583	2.7231e-07	0.00062772	753	10993947	PSR94765.1	139	3.4e-06	Spastin like [Actinidia chinensis var. chinensis]	--	--	--	--	--	--	--	--	--	--	--	--	--	--	--	--	--	--	--	--	--	--	--
Cluster-24085.18888	52.6651	4.28888	3.6444	4.4092e-07	0.00097317	1606	--	--	--	--	--	--	--	--	--	--	--	--	--	--	--	--	--	--	--	--	--	--	--	--	--	--	--	--
Cluster-24085.62682	2241.75	652.902	1.7796	4.342e-07	0.00097317	1193	10989622	PSR87631.1	418	2.4e-38	Phloem protein 2-like protein [Actinidia chinensis var. chinensis]	--	--	--	--	--	--	--	--	--	O81866	206	4.1e-15	Protein PHLOEM PROTEIN 2-LIKE A2 OS=Arabidopsis thaliana GN=PP2A2 PE=2 SV=1	--	--	--	--	--	--	--	--	--	--
Cluster-24085.24154	297.85	1435.44	-2.2692	5.2075e-07	0.0011254	1455	7346436	XP_018824222.1	512	3.7e-49	PREDICTED: galactinol synthase 1-like [Juglans regia]	XM_010244765.2	XM_010244765	97	1.02104e-40	PREDICTED: Nelumbo nucifera galactinol synthase 1-like (LOC104587234), transcript variant X1, mRNA	K18819	GOLS	inositol 3-alpha-galactosyltransferase	http://www.genome.jp/dbget-bin/www_bget?ko:K18819	C7G304	475	3.2e-46	Galactinol synthase 2 OS=Solanum lycopersicum GN=GOLS2 PE=2 SV=1	PF01501	Glycosyl transferase family 8	--	--	GO:0016757	transferase activity, transferring glycosyl groups	--	--	--	--
Cluster-24085.34397	88.1749	10.732	3.0263	5.4511e-07	0.001154	1579	--	--	--	--	--	--	--	--	--	--	--	--	--	--	--	--	--	--	--	--	--	--	--	--	--	--	--	--
Cluster-24085.2940	55.6465	370.323	-2.7366	7.4246e-07	0.0015404	1431	4312863	XP_010247442.1	757	1.4e-77	PREDICTED: uncharacterized protein LOC104590465 [Nelumbo nucifera]	--	--	--	--	--	--	--	--	--	--	--	--	--	PF15966//PF04546	F-box//Sigma-70, non-essential region	GO:0006355//GO:0006352	regulation of transcription, DNA-templated//DNA-templated transcription, initiation	GO:0003677//GO:0005515//GO:0016987//GO:0003700	DNA binding//protein binding//sigma factor activity//transcription factor activity, sequence-specific DNA binding	GO:0005667	transcription factor complex	--	--
Cluster-24085.25350	70.882	389.181	-2.4559	7.5843e-07	0.0015427	2714	--	--	--	--	--	--	--	--	--	--	--	--	--	--	--	--	--	--	PF07417//PF02509	Transcriptional regulator Crl//Rotavirus non-structural protein 35	GO:0019079//GO:0045893	viral genome replication//positive regulation of transcription, DNA-templated	GO:0003723	RNA binding	GO:0005737	cytoplasm	--	--
Cluster-7020.0	0.336305	33.3925	-6.6347	7.8999e-07	0.001576	1662	81424	NP_066487.1	667	4.5e-67	cytochrome c oxidase subunit 3 [Rhodomonas salina]	KX079704.1	KX079704	1662	0	Homo sapiens isolate 1173 mitochondrion, complete genome	K02262	COX3	cytochrome c oxidase subunit 3	http://www.genome.jp/dbget-bin/www_bget?ko:K02262	P00414	1011	2.6e-108	Cytochrome c oxidase subunit 3 OS=Homo sapiens GN=MT-CO3 PE=1 SV=2	PF04834//PF00895//PF00119	Early E3 14.5 kDa protein//ATP synthase protein 8//ATP synthase A chain	GO:0015992//GO:0009966//GO:0015986	proton transport//regulation of signal transduction//ATP synthesis coupled proton transport	GO:0015078	hydrogen ion transmembrane transporter activity	GO:0000276//GO:0016021	mitochondrial proton-transporting ATP synthase complex, coupling factor F(o)//integral component of membrane	KOG4664	Cytochrome oxidase subunit III and related proteins
Cluster-24085.44882	1209.45	241.981	2.32	9.0137e-07	0.0017642	2723	9681737	PIA49728.1	2472	3.7e-276	hypothetical protein AQUCO_01300465v1 [Aquilegia coerulea]	--	--	--	--	--	--	--	--	--	Q84WS0	1989	1.7e-221	Subtilisin-like protease SBT1.1 OS=Arabidopsis thaliana GN=SBTI1.1 PE=1 SV=1	PF00082	Subtilase family	GO:0006508	proteolysis	GO:0004252	serine-type endopeptidase activity	--	--	--	--
Cluster-20287.0	23.6774	0	6.9543	1.0113e-06	0.0018739	571	5502876	BAS86554.1	381	2.2e-34	Os03g0766100 [Oryza sativa Japonica Group]	AP014959.1	AP014959	571	0	Oryza sativa Japonica Group DNA, chromosome 3, cultivar: Nipponbare, complete sequence	--	--	--	--	A2XMB2	381	1e-35	10 kDa prolamin OS=Oryza sativa subsp. indica GN=OsI_013205 PE=2 SV=2	--	--	--	--	--	--	--	--	--	--
Cluster-24085.1606	42.8394	0.372328	6.8492	1.0116e-06	0.0018739	834	--	--	--	--	--	--	--	--	--	--	--	--	--	--	--	--	--	--	--	--	--	--	--	--	--	--	--	--
Cluster-24085.39560	0	33.2099	-7.5845	9.989e-07	0.0018739	1002	--	--	--	--	--	--	--	--	--	--	--	--	--	--	--	--	--	--	--	--	--	--	--	--	--	--	--	--
Cluster-24085.48207	5.6707	57.5219	-3.3482	1.1129e-06	0.0020253	1218	--	--	--	--	--	--	--	--	--	--	--	--	--	--	--	--	--	--	PF03286	Pox virus Ag35 surface protein	--	--	--	--	GO:0019031	viral envelope	--	--
Cluster-24085.14452	9.67521	87.0377	-3.184	1.1518e-06	0.0020601	2136	6488825	XP_016579103.1	266	1.8e-20	PREDICTED: uncharacterized protein LOC107876762 [Capsicum annuum]	--	--	--	--	--	--	--	--	--	Q8H0Y8	182	4.5e-12	Probable WRKY transcription factor 41 OS=Arabidopsis thaliana GN=WRKY41 PE=2 SV=2	--	--	--	--	--	--	--	--	--	--
Cluster-24085.27930	27.8125	0	7.1879	1.2506e-06	0.0021468	537	--	--	--	--	--	--	--	--	--	--	--	--	--	--	--	--	--	--	--	--	--	--	--	--	--	--	--	--
Cluster-24085.34689	545.517	55.9085	3.2853	1.2624e-06	0.0021468	1655	4307889	XP_010279629.1	1219	4.4e-131	PREDICTED: gibberellin 2-beta-dioxygenase [Nelumbo nucifera]	XM_008803753.1	XM_008803753	125	3.17069e-56	PREDICTED: Phoenix dactylifera gibberellin 2-beta-dioxygenase 1-like (LOC103715949), mRNA	K04125	E1.14.11.13	gibberellin 2beta-dioxygenase	http://www.genome.jp/dbget-bin/www_bget?ko:K04125	Q9XG83	1082	1.5e-116	Gibberellin 2-beta-dioxygenase OS=Phaseolus coccineus GN=GA2OX1 PE=2 SV=1	PF03171	2OG-Fe(II) oxygenase superfamily	GO:0055114	oxidation-reduction process	GO:0016491	oxidoreductase activity	--	--	--	--
Cluster-24085.49351	140.131	21.0991	2.7283	1.2213e-06	0.0021468	804	--	--	--	--	--	XR_001988453.1	XR_001988453	48	9.60122e-14	PREDICTED: Eucalyptus grandis uncharacterized LOC108960566 (LOC108960566), ncRNA	--	--	--	--	--	--	--	--	--	--	--	--	--	--	--	--	--	--
Cluster-15229.0	26.5153	0	7.117	1.7401e-06	0.0029068	603	5516869	BAT00548.1	412	6e-38	Os07g0206400 [Oryza sativa Japonica Group]	AP014963.1	AP014963	600	0	Oryza sativa Japonica Group DNA, chromosome 7, cultivar: Nipponbare, complete sequence	--	--	--	--	P17048	412	2.7e-39	13 kDa prolamin C OS=Oryza sativa subsp. japonica GN=PROLM25 PE=2 SV=2	--	--	--	--	--	--	--	--	--	--
Cluster-24085.12183	60.4806	6.37397	3.2323	1.7654e-06	0.0029068	3512	--	--	--	--	--	--	--	--	--	--	K20477	RGP1	RAB6A-GEF complex partner protein 2	http://www.genome.jp/dbget-bin/www_bget?ko:K20477	--	--	--	--	--	--	--	--	--	--	--	--	--	--
Cluster-19779.1	52.881	4.53833	3.5031	1.9795e-06	0.0031591	4032	8417028	XP_020678033.1	440	2.3e-40	uncharacterized protein PB18E9.04c-like [Dendrobium catenatum]	--	--	--	--	--	--	--	--	--	--	--	--	--	--	--	--	--	--	--	--	--	--	--
Cluster-24085.4004	0.336305	33.1501	-6.6226	1.9793e-06	0.0031591	1009	--	--	--	--	--	--	--	--	--	--	--	--	--	--	--	--	--	--	--	--	--	--	--	--	--	--	--	--
Cluster-24085.67026	34.2063	538.098	-3.9743	2.8982e-06	0.0045552	4813	1315762	CBI20118.3	1110	5.6e-118	unnamed protein product, partial [Vitis vinifera]	KT321433.1	KT321433	58	1.6426e-18	Amaranthus palmeri clone NJ_Ap_3, complete sequence	--	--	--	--	P10978	404	1.8e-37	Retrovirus-related Pol polyprotein from transposon TNT 1-94 OS=Nicotiana tabacum PE=2 SV=1	PF00665	Integrase core domain	GO:0015074	DNA integration	--	--	--	--	--	--
Cluster-24085.49264	145.142	11.4779	3.6474	3.0755e-06	0.0047618	1547	--	--	--	--	--	--	--	--	--	--	--	--	--	--	--	--	--	--	PF13979	SopA-like catalytic domain	GO:0016567	protein ubiquitination	GO:0004842	ubiquitin-protein transferase activity	--	--	--	--
Cluster-24085.52326	983.122	2111.13	-1.1026	3.7966e-06	0.0057918	4589	9684499	PIA52490.1	737	9.5e-75	hypothetical protein AQUCO_01000398v1 [Aquilegia coerulea]	XM_017571867.1	XM_017571867	145	6.78991e-67	PREDICTED: Vigna angularis BEL1-like homeodomain protein 4 (LOC108335740), mRNA	--	--	--	--	Q9SW80	688	2e-70	BEL1-like homeodomain protein 2 OS=Arabidopsis thaliana GN=BLH2 PE=1 SV=3	PF02892//PF08039//PF00003//PF00046//PF05920//PF04135//PF03325//PF15957//PF01022	BED zinc finger//Mitochondrial proteolipid//7 transmembrane sweet-taste receptor of 3 GCPR//Homeobox domain//Homeobox KN domain//Nucleolar RNA-binding protein, Nop10p family//Herpesvirus polymerase accessory protein//Commissureless//Bacterial regulatory protein, arsR family	GO:0007186//GO:0042254//GO:0001522//GO:0006355//GO:0007411//GO:0019079//GO:0006260	G-protein coupled receptor signaling pathway//ribosome biogenesis//pseudouridine synthesis//regulation of transcription, DNA-templated//axon guidance//viral genome replication//DNA replication	GO:0003700//GO:0003677//GO:0004930//GO:0030515//GO:0030337	transcription factor activity, sequence-specific DNA binding//DNA binding//G-protein coupled receptor activity//snoRNA binding//DNA polymerase processivity factor activity	GO:0072588//GO:0016021//GO:0005667//GO:0005739//GO:0042575	box H/ACA RNP complex//integral component of membrane//transcription factor complex//mitochondrion//DNA polymerase complex	--	--
Cluster-24085.26040	39.9822	0	7.7107	4.0831e-06	0.0061386	546	--	--	--	--	--	--	--	--	--	--	--	--	--	--	--	--	--	--	--	--	--	--	--	--	--	--	--	--
Cluster-24085.60963	931.014	165.769	2.4909	4.5126e-06	0.0066873	1931	4295260	XP_010262784.1	1622	9.5e-178	PREDICTED: uncharacterized acetyltransferase At3g50280-like [Nelumbo nucifera]	XM_013864806.1	XM_013864806	152	3.63295e-71	PREDICTED: Brassica napus uncharacterized acetyltransferase At3g50280-like (LOC106424066), mRNA	--	--	--	--	Q9FF86	563	2.7e-56	BAHD acyltransferase DCR OS=Arabidopsis thaliana GN=DCR PE=2 SV=1	PF02458	Transferase family	--	--	GO:0016747	transferase activity, transferring acyl groups other than amino-acyl groups	--	--	--	--
Cluster-24085.48523	185.245	872.215	-2.2355	4.6562e-06	0.0068029	1726	8683395	OVA08222.1	446	2e-41	Development..cell death domain [Macleaya cordata]	XM_008808276.2	XM_008808276	72	9.60107e-27	PREDICTED: Phoenix dactylifera B2 protein-like (LOC103719163), mRNA	--	--	--	--	P37707	281	1.2e-23	B2 protein OS=Daucus carota PE=2 SV=1	PF00951	Arterivirus GL envelope glycoprotein	--	--	--	--	GO:0019031	viral envelope	--	--
Cluster-15356.0	19.1396	0	6.6481	4.9775e-06	0.0070149	748	5511065	BAS94743.1	481	7.5e-46	Os05g0499100 [Oryza sativa Japonica Group]	XM_015783656.1	XM_015783656	748	0	PREDICTED: Oryza sativa Japonica Group 19 kDa globulin (LOC4339221), mRNA	--	--	--	--	P29835	481	3.4e-47	19 kDa globulin OS=Oryza sativa subsp. japonica GN=Os05g0499100 PE=1 SV=2	--	--	--	--	--	--	--	--	--	--
Cluster-18373.2	18.0608	118.333	-2.7176	4.9793e-06	0.0070149	1828	1485635	BAK04968.1	1781	3.3e-196	predicted protein [Hordeum vulgare subsp. vulgare]	--	--	--	--	--	--	--	--	--	P15685	1029	2.3e-110	Maltose permease MAL61 OS=Saccharomyces cerevisiae GN=MAL61 PE=3 SV=1	PF00083//PF07690	Sugar (and other) transporter//Major Facilitator Superfamily	GO:0055085	transmembrane transport	GO:0022857	transmembrane transporter activity	GO:0016021	integral component of membrane	--	--
Cluster-24085.44446	116.953	384.032	-1.7162	5.0718e-06	0.0070149	1208	7013678	XP_017701704.1	611	1e-60	PREDICTED: disease resistance protein RPM1-like [Phoenix dactylifera]	--	--	--	--	--	K13457	RPM1, RPS3	disease resistance protein RPM1	http://www.genome.jp/dbget-bin/www_bget?ko:K13457	Q39214	369	5.3e-34	Disease resistance protein RPM1 OS=Arabidopsis thaliana GN=RPM1 PE=1 SV=1	PF08477//PF00580//PF00931//PF00485//PF03266//PF02367//PF00004//PF03193//PF01637//PF00071	Ras of Complex, Roc, domain of DAPkinase//UvrD/REP helicase N-terminal domain//NB-ARC domain//Phosphoribulokinase / Uridine kinase family//NTPase//Threonylcarbamoyl adenosine biosynthesis protein TsaE//ATPase family associated with various cellular activities (AAA)//Protein of unknown function, DUF258//Archaeal ATPase//Ras family	GO:0002949//GO:0008152//GO:0007264	tRNA threonylcarbamoyladenosine modification//metabolic process//small GTPase mediated signal transduction	GO:0043531//GO:0016301//GO:0005524//GO:0005525//GO:0003924//GO:0098519	ADP binding//kinase activity//ATP binding//GTP binding//GTPase activity//nucleotide phosphatase activity, acting on free nucleotides	--	--	--	--
Cluster-24085.69393	3.82333	132.28	-5.1181	5.0455e-06	0.0070149	530	8993388	XP_021654287.1	295	1.9e-24	receptor kinase-like protein Xa21 isoform X2 [Hevea brasiliensis]	--	--	--	--	--	--	--	--	--	Q9LRT1	161	3e-10	Probably inactive leucine-rich repeat receptor-like protein kinase At3g28040 OS=Arabidopsis thaliana GN=At3g28040 PE=2 SV=1	PF13516//PF13855//PF00560	Leucine Rich repeat//Leucine rich repeat//Leucine Rich Repeat	--	--	GO:0005515	protein binding	--	--	--	--
Cluster-24085.37147	34.5186	0.359326	6.5374	5.1893e-06	0.0070831	667	--	--	--	--	--	--	--	--	--	--	--	--	--	--	--	--	--	--	--	--	--	--	--	--	--	--	--	--
Cluster-24085.72866	0	42.3771	-7.9369	5.3794e-06	0.0072472	358	--	--	--	--	--	--	--	--	--	--	--	--	--	--	--	--	--	--	--	--	--	--	--	--	--	--	--	--
Cluster-19767.0	0.291902	27.2008	-6.3343	6.1289e-06	0.008151	2252	--	--	--	--	--	XR_001756132.1	XR_001756132	2252	0	PREDICTED: Homo sapiens uncharacterized LOC102724852 (LOC102724852), transcript variant X1, ncRNA	--	--	--	--	--	--	--	--	--	--	--	--	--	--	--	--	--	--
Cluster-24085.70344	117.833	27.1039	2.1229	6.3529e-06	0.008342	1557	9677378	PIA45369.1	295	5.7e-24	hypothetical protein AQUCO_01700720v1 [Aquilegia coerulea]	--	--	--	--	--	K04515	CAMK2	calcium/calmodulin-dependent protein kinase (CaM kinase) II	http://www.genome.jp/dbget-bin/www_bget?ko:K04515	Q7XJR9	177	1.2e-11	Calcium-dependent protein kinase 16 OS=Arabidopsis thaliana GN=CPK16 PE=3 SV=1	PF07714//PF00069	Protein tyrosine kinase//Protein kinase domain	GO:0006468	protein phosphorylation	GO:0004672//GO:0005524	protein kinase activity//ATP binding	--	--	KOG0611	Predicted serine/threonine protein kinase
Cluster-24085.46774	0.291902	28.6753	-6.4121	6.7868e-06	0.0088004	1373	3627979	CDP19155.1	216	7.3e-15	unnamed protein product [Coffea canephora]	--	--	--	--	--	--	--	--	--	Q4LDF9	197	5.3e-14	Outer envelope pore protein 37, chloroplastic OS=Pisum sativum GN=OEP37 PE=1 SV=1	--	--	--	--	--	--	--	--	--	--
Cluster-24085.27931	46.5121	1.07798	5.4686	6.8991e-06	0.0088355	1090	--	--	--	--	--	--	--	--	--	--	--	--	--	--	--	--	--	--	PF01667	Ribosomal protein S27	GO:0006412//GO:0042254	translation//ribosome biogenesis	GO:0003735	structural constituent of ribosome	GO:0005840//GO:0005622	ribosome//intracellular	--	--
Cluster-24085.28974	422.554	71.804	2.5566	7.0463e-06	0.0089141	3753	8684236	OVA09063.1	1142	8.4e-122	Methionine synthase [Macleaya cordata]	XM_010244072.2	XM_010244072	329	2.87556e-169	PREDICTED: Nelumbo nucifera 5-methyltetrahydropteroyltriglutamate--homocysteine methyltransferase 2-like (LOC104586745), mRNA	K00549	metE	5-methyltetrahydropteroyltriglutamate--homocysteine methyltransferase	http://www.genome.jp/dbget-bin/www_bget?ko:K00549	Q42662	1100	2.8e-118	5-methyltetrahydropteroyltriglutamate--homocysteine methyltransferase OS=Plectranthus scutellarioides GN=MET PE=1 SV=2	PF05504//PF08267//PF01717	Spore germination B3/ GerAC like, C-terminal//Cobalamin-independent synthase, N-terminal domain//Cobalamin-independent synthase, Catalytic domain	GO:0009847//GO:0009086//GO:0008652	spore germination//methionine biosynthetic process//cellular amino acid biosynthetic process	GO:0003871//GO:0008270	5-methyltetrahydropteroyltriglutamate-homocysteine S-methyltransferase activity//zinc ion binding	GO:0016020	membrane	KOG2263	Methionine synthase II (cobalamin-independent)
Cluster-24085.40536	72.3435	12.0006	2.5916	7.1347e-06	0.0089171	1767	3836454	CDY36570.1	255	2.8e-19	BnaA06g10230D [Brassica napus]	XM_007162547.1	XM_007162547	52	1.29022e-15	Phaseolus vulgaris hypothetical protein (PHAVU_001G165800g) mRNA, complete cds	K00382	DLD, lpd, pdhD	dihydrolipoamide dehydrogenase	http://www.genome.jp/dbget-bin/www_bget?ko:K00382	Q8GU82	243	3.1e-19	ABC transporter G family member 45 OS=Oryza sativa subsp. japonica GN=ABCG45 PE=2 SV=2	PF02852//PF06422	Pyridine nucleotide-disulphide oxidoreductase, dimerisation domain//CDR ABC transporter	GO:0045454//GO:0006810//GO:0055114	cell redox homeostasis//transport//oxidation-reduction process	GO:0042626//GO:0005524	ATPase activity, coupled to transmembrane movement of substances//ATP binding	GO:0016021	integral component of membrane	--	--
Cluster-24085.41052	18309	69621.1	-1.927	7.2258e-06	0.0089234	743	--	--	--	--	--	--	--	--	--	--	--	--	--	--	O24248	282	4e-24	Major allergen Pru av 1 OS=Prunus avium GN=PRUA1 PE=1 SV=1	PF00407	Pathogenesis-related protein Bet v I family	GO:0006952//GO:0009607	defense response//response to biotic stimulus	--	--	--	--	--	--
Cluster-24085.36391	54.294	162.071	-1.5741	7.5018e-06	0.0090093	1127	8066135	XP_020091781.1	234	4.9e-17	cytochrome P450 81D1-like [Ananas comosus]	--	--	--	--	--	--	--	--	--	Q6WNQ8	189	3.7e-13	Cytochrome P450 81E8 OS=Medicago truncatula GN=CYP81E8 PE=2 SV=1	PF08039	Mitochondrial proteolipid	--	--	--	--	GO:0005739	mitochondrion	--	--
Cluster-24085.61164	6.96644	99.1198	-3.8504	7.4539e-06	0.0090093	1280	4719015	XP_011099750.1	517	8.5e-50	phosphatidylinositol 4-kinase beta 1 [Sesamum indicum]	XM_002274446.2	XM_002274446	124	8.76405e-56	PREDICTED: Vitis vinifera phosphatidylinositol 4-kinase beta 1-like (LOC100250628), transcript variant X2, mRNA	K19801	PI4KB	phosphatidylinositol 4-kinase B	http://www.genome.jp/dbget-bin/www_bget?ko:K19801	Q9FMJ0	440	3.3e-42	Phosphatidylinositol 4-kinase beta 1 OS=Arabidopsis thaliana GN=PI4KB1 PE=1 SV=1	--	--	--	--	--	--	--	--	--	--
Cluster-24085.70235	64.895	540.267	-3.0586	7.5559e-06	0.0090093	1264	4289712	XP_010255486.1	333	1.8e-28	PREDICTED: BON1-associated protein 2 [Nelumbo nucifera]	--	--	--	--	--	--	--	--	--	Q58FX0	220	1e-16	BON1-associated protein 2 OS=Arabidopsis thaliana GN=BAP2 PE=1 SV=1	PF00168//PF06112	C2 domain//Gammaherpesvirus capsid protein	--	--	GO:0005515	protein binding	GO:0019028	viral capsid	--	--
Cluster-24085.20439	119.647	17.4305	2.7652	8.2267e-06	0.0096977	800	4284763	XP_010249071.1	479	1.4e-45	PREDICTED: probable WRKY transcription factor 75 [Nelumbo nucifera]	XM_008380876.2	XM_008380876	115	5.43213e-51	PREDICTED: Malus x domestica probable WRKY transcription factor 75 (LOC103442120), mRNA	--	--	--	--	Q9FYA2	437	4.5e-42	Probable WRKY transcription factor 75 OS=Arabidopsis thaliana GN=WRKY75 PE=2 SV=1	PF03106	WRKY DNA -binding domain	GO:0006355	regulation of transcription, DNA-templated	GO:0003700//GO:0043565	transcription factor activity, sequence-specific DNA binding//sequence-specific DNA binding	GO:0005667	transcription factor complex	--	--
Cluster-24085.40925	907.511	175.722	2.3679	8.836e-06	0.010299	1145	6725688	OAY47316.1	410	1.9e-37	hypothetical protein MANES_06G069600 [Manihot esculenta]	--	--	--	--	--	K14638	SLC15A3_4, PHT	solute carrier family 15 (peptide/histidine transporter), member 3/4	http://www.genome.jp/dbget-bin/www_bget?ko:K14638	Q9SX20	394	6.3e-37	Protein NRT1/ PTR FAMILY 3.1 OS=Arabidopsis thaliana GN=NPF3.1 PE=2 SV=1	--	--	--	--	--	--	--	--	--	--
Cluster-24085.65408	85.8251	7.9295	3.4208	9.2883e-06	0.010706	1533	--	--	--	--	--	--	--	--	--	--	--	--	--	--	--	--	--	--	--	--	--	--	--	--	--	--	--	--
Cluster-24085.40422	24.0555	0	6.9794	9.9056e-06	0.010954	448	--	--	--	--	--	--	--	--	--	--	--	--	--	--	--	--	--	--	--	--	--	--	--	--	--	--	--	--
Cluster-24085.55780	68.5156	8.1549	3.0842	9.8349e-06	0.010954	576	9146534	XP_021888727.1	157	2.1e-08	uncharacterized protein LOC110807789 [Carica papaya]	XM_007203154.1	XM_007203154	50	5.22446e-15	Prunus persica hypothetical protein (PRUPE_ppa000603mg) mRNA, complete cds	--	--	--	--	--	--	--	--	PF04618	HD-ZIP protein N terminus	--	--	--	--	GO:0005634	nucleus	--	--
Cluster-24085.60638	757.364	81.0765	3.2238	9.9256e-06	0.010954	3104	7712453	XP_019702954.1	830	1.1e-85	PREDICTED: probable peptide..nitrate transporter At3g43790 isoform X5 [Elaeis guineensis]	--	--	--	--	--	--	--	--	--	Q3EAQ5	728	3.2e-75	Probable peptide/nitrate transporter At3g43790 OS=Arabidopsis thaliana GN=ZIFL2 PE=2 SV=2	PF07690	Major Facilitator Superfamily	GO:0055085	transmembrane transport	--	--	GO:0016021	integral component of membrane	--	--
Cluster-24085.62161	86.9293	630.8	-2.8607	9.619e-06	0.010954	2593	8695717	OVA20544.1	1176	6.6e-126	WD40 repeat [Macleaya cordata]	--	--	--	--	--	--	--	--	--	Q6CMA2	258	8.4e-21	Probable cytosolic iron-sulfur protein assembly protein 1 OS=Kluyveromyces lactis (strain ATCC 8585 / CBS 2359 / DSM 70799 / NBRC 1267 / NRRL Y-1140 / WM37) GN=CIA1 PE=3 SV=1	PF00400	WD domain, G-beta repeat	--	--	GO:0005515	protein binding	--	--	--	--
Cluster-24085.55593	45.24	1.07798	5.4275	1.0223e-05	0.011163	972	--	--	--	--	--	--	--	--	--	--	--	--	--	--	--	--	--	--	--	--	--	--	--	--	--	--	--	--
Cluster-24085.40567	156.575	471.076	-1.5903	1.0913e-05	0.011792	649	--	--	--	--	--	--	--	--	--	--	--	--	--	--	--	--	--	--	--	--	--	--	--	--	--	--	--	--
Cluster-24085.19241	67.8258	210.219	-1.6308	1.1672e-05	0.012441	710	--	--	--	--	--	--	--	--	--	--	--	--	--	--	--	--	--	--	--	--	--	--	--	--	--	--	--	--
Cluster-24085.60971	626.147	2135.5	-1.7703	1.1753e-05	0.012441	3133	4308855	XP_010242051.1	2067	3.9e-229	PREDICTED: serine..threonine-protein kinase-like protein CCR4 [Nelumbo nucifera]	--	--	--	--	--	--	--	--	--	Q9FIJ6	1488	2.4e-163	Serine/threonine-protein kinase-like protein CCR4 OS=Arabidopsis thaliana GN=CCR4 PE=1 SV=1	PF00069//PF07714	Protein kinase domain//Protein tyrosine kinase	GO:0006468	protein phosphorylation	GO:0004672//GO:0005524	protein kinase activity//ATP binding	--	--	--	--
Cluster-24085.63685	40.2434	0	7.7205	1.228e-05	0.012867	313	--	--	--	--	--	--	--	--	--	--	--	--	--	--	--	--	--	--	PF07127	Late nodulin protein	GO:0009878	nodule morphogenesis	GO:0046872	metal ion binding	--	--	--	--
Cluster-24085.29836	59.3181	0.989933	5.8706	1.2442e-05	0.012903	627	3732097	XP_008788272.1	174	2.5e-10	PREDICTED: tryptophan--tRNA ligase, cytoplasmic-like [Phoenix dactylifera]	--	--	--	--	--	--	--	--	--	Q9SR15	152	4e-09	Tryptophan--tRNA ligase, cytoplasmic OS=Arabidopsis thaliana GN=At3g04600 PE=2 SV=1	--	--	--	--	--	--	--	--	KOG2145	Cytoplasmic tryptophanyl-tRNA synthetase
Cluster-24085.6697	28.6837	149.832	-2.391	1.2563e-05	0.012903	1400	4306521	XP_010277779.1	636	1.5e-63	PREDICTED: putative disease resistance protein RGA3 [Nelumbo nucifera]	--	--	--	--	--	--	--	--	--	Q7XA40	498	6.7e-49	Putative disease resistance protein RGA3 OS=Solanum bulbocastanum GN=RGA3 PE=2 SV=2	PF00931//PF13855//PF00560	NB-ARC domain//Leucine rich repeat//Leucine Rich Repeat	--	--	GO:0043531//GO:0005515	ADP binding//protein binding	--	--	--	--
Cluster-24085.13992	1.56873	80.1856	-5.6769	1.3404e-05	0.013632	1284	--	--	--	--	--	--	--	--	--	--	--	--	--	--	Q9FK10	145	5.3e-08	Probable inactive receptor kinase At5g53320 OS=Arabidopsis thaliana GN=At5g53320 PE=2 SV=1	PF00560//PF13855//PF02776	Leucine Rich Repeat//Leucine rich repeat//Thiamine pyrophosphate enzyme, N-terminal TPP binding domain	--	--	GO:0005515//GO:0030976	protein binding//thiamine pyrophosphate binding	--	--	--	--
Cluster-24085.41434	425.833	162.193	1.3943	1.4524e-05	0.014628	829	--	--	--	--	--	--	--	--	--	--	--	--	--	--	--	--	--	--	PF01439	Metallothionein	--	--	GO:0046872	metal ion binding	--	--	--	--
Cluster-24085.17619	432.985	2968.03	-2.7775	1.8389e-05	0.018342	1552	4292203	XP_010258783.1	399	5e-36	PREDICTED: ethylene-responsive transcription factor 5 [Nelumbo nucifera]	XM_018975669.1	XM_018975669	56	6.75325e-18	PREDICTED: Juglans regia ethylene-responsive transcription factor 5-like (LOC108998909), mRNA	K09286	EREBP	EREBP-like factor	http://www.genome.jp/dbget-bin/www_bget?ko:K09286	O80341	342	9.1e-31	Ethylene-responsive transcription factor 5 OS=Arabidopsis thaliana GN=ERF5 PE=2 SV=1	PF09238//PF00847	Interleukin-4 receptor alpha chain, N-terminal//AP2 domain	GO:0007165//GO:0002532//GO:0006355	signal transduction//production of molecular mediator involved in inflammatory response//regulation of transcription, DNA-templated	GO:0004896//GO:0003700	cytokine receptor activity//transcription factor activity, sequence-specific DNA binding	GO:0016021//GO:0005667	integral component of membrane//transcription factor complex	--	--
Cluster-24085.56175	219.719	30.0172	2.8725	2.0029e-05	0.019787	1712	--	--	--	--	--	--	--	--	--	--	--	--	--	--	--	--	--	--	PF08039	Mitochondrial proteolipid	--	--	--	--	GO:0005739	mitochondrion	--	--
Cluster-23639.0	0.291902	21.8511	-6.0204	2.0376e-05	0.019941	907	879041	ACN31553.1	905	6.2e-95	unknown [Zea mays]	BC104643.1	BC104643	907	0	Homo sapiens ferritin, heavy polypeptide 1, mRNA (cDNA clone MGC:104426 IMAGE:4043391), complete cds	K00522	FTH1	ferritin heavy chain	http://www.genome.jp/dbget-bin/www_bget?ko:K00522	P02794	968	1.4e-103	Ferritin heavy chain OS=Homo sapiens GN=FTH1 PE=1 SV=2	PF10399//PF00210//PF02915//PF02387	Ubiquitinol-cytochrome C reductase Fe-S subunit TAT signal//Ferritin-like domain//Rubrerythrin//IncFII RepA protein family	GO:0006119//GO:0015992//GO:0055114//GO:0006118//GO:0006879//GO:0006276	oxidative phosphorylation//proton transport//oxidation-reduction process//obsolete electron transport//cellular iron ion homeostasis//plasmid maintenance	GO:0008199//GO:0046872//GO:0016491//GO:0008121	ferric iron binding//metal ion binding//oxidoreductase activity//ubiquinol-cytochrome-c reductase activity	--	--	--	--
Cluster-24085.21345	207.44	44.6538	2.2109	2.1095e-05	0.020262	1302	4536853	XP_002282138.2	1306	2.8e-141	PREDICTED: peroxidase 25 [Vitis vinifera]	XM_010916560.1	XM_010916560	157	4.03379e-74	PREDICTED: Elaeis guineensis peroxidase 25-like (LOC105040157), mRNA	K00430	E1.11.1.7	peroxidase	http://www.genome.jp/dbget-bin/www_bget?ko:K00430	O80822	1150	1.6e-124	Peroxidase 25 OS=Arabidopsis thaliana GN=PER25 PE=2 SV=2	PF00141	Peroxidase	GO:0006804//GO:0006979//GO:0055114	obsolete peroxidase reaction//response to oxidative stress//oxidation-reduction process	GO:0004601//GO:0020037	peroxidase activity//heme binding	--	--	--	--
Cluster-24085.69048	7.61298	42.0728	-2.4753	2.0908e-05	0.020262	1911	--	--	--	--	--	--	--	--	--	--	--	--	--	--	--	--	--	--	--	--	--	--	--	--	--	--	--	--
Cluster-24085.47278	5191.38	1426.27	1.8638	2.1532e-05	0.020306	2522	4297054	XP_010265161.1	1170	3.2e-125	PREDICTED: protein NRT1.. PTR FAMILY 3.1 [Nelumbo nucifera]	XM_010909022.1	XM_010909022	253	3.40564e-127	PREDICTED: Elaeis guineensis protein NRT1/ PTR FAMILY 3.1 (LOC105034002), transcript variant X2, mRNA	K14638	SLC15A3_4, PHT	solute carrier family 15 (peptide/histidine transporter), member 3/4	http://www.genome.jp/dbget-bin/www_bget?ko:K14638	Q9SX20	1059	1.1e-113	Protein NRT1/ PTR FAMILY 3.1 OS=Arabidopsis thaliana GN=NPF3.1 PE=2 SV=1	PF03219//PF05739//PF00854//PF07690	TLC ATP/ADP transporter//SNARE domain//POT family//Major Facilitator Superfamily	GO:0055085//GO:0006810	transmembrane transport//transport	GO:0005215//GO:0005515//GO:0005471//GO:0005524	transporter activity//protein binding//ATP:ADP antiporter activity//ATP binding	GO:0016021//GO:0016020	integral component of membrane//membrane	--	--
Cluster-24085.58981	63.6655	5.71884	3.467	2.1338e-05	0.020306	987	3500288	XP_008232261.1	943	2.6e-99	PREDICTED: protein ECERIFERUM 1-like [Prunus mume]	--	--	--	--	--	K15404	K15404, CER1	aldehyde decarbonylase	http://www.genome.jp/dbget-bin/www_bget?ko:K15404	F4HVY0	878	4.1e-93	Protein ECERIFERUM 1 OS=Arabidopsis thaliana GN=CER1 PE=1 SV=1	PF04116	Fatty acid hydroxylase superfamily	GO:0006633//GO:0055114	fatty acid biosynthetic process//oxidation-reduction process	GO:0005506//GO:0016491	iron ion binding//oxidoreductase activity	--	--	--	--
Cluster-24085.11655	61.2904	9.59639	2.6745	2.1909e-05	0.020475	688	8689419	OVA14246.1	433	2.5e-40	Amino acid..polyamine transporter I [Macleaya cordata]	--	--	--	--	--	--	--	--	--	Q9ZU50	324	4.9e-29	Amino-acid permease BAT1 OS=Arabidopsis thaliana GN=BAT1 PE=2 SV=2	PF00324//PF13520	Amino acid permease//Amino acid permease	GO:0003333//GO:0006865//GO:0006810//GO:0055085	amino acid transmembrane transport//amino acid transport//transport//transmembrane transport	GO:0015171	amino acid transmembrane transporter activity	GO:0016020	membrane	KOG1289	Amino acid transporters
Cluster-13720.1	119.632	6.5572	4.1745	2.2183e-05	0.020535	1117	4305573	XP_010276490.1	794	5.7e-82	PREDICTED: transcription factor MYB108-like [Nelumbo nucifera]	XM_009419484.2	XM_009419484	133	7.56293e-61	PREDICTED: Musa acuminata subsp. malaccensis transcription factor MYB108-like (LOC103998094), mRNA	K09422	MYBP	transcription factor MYB, plant	http://www.genome.jp/dbget-bin/www_bget?ko:K09422	Q9LDE1	686	8.5e-71	Transcription factor MYB108 OS=Arabidopsis thaliana GN=MYB108 PE=1 SV=1	--	--	--	--	--	--	--	--	--	--
Cluster-21589.0	29.2373	0.308803	6.2985	2.2369e-05	0.020535	1018	--	--	--	--	--	--	--	--	--	--	--	--	--	--	--	--	--	--	--	--	--	--	--	--	--	--	--	--
Cluster-24085.54705	176.128	22.4599	2.9681	2.2809e-05	0.020558	332	--	--	--	--	--	XM_009633484.2	XM_009633484	70	2.19739e-26	PREDICTED: Nicotiana tomentosiformis auxin-induced protein PCNT115-like (LOC104121475), mRNA	--	--	--	--	Q7XT99	320	6.9e-29	Probable aldo-keto reductase 2 OS=Oryza sativa subsp. japonica GN=Os04g0338000 PE=2 SV=2	--	--	--	--	--	--	--	--	KOG1575	Voltage-gated shaker-like K+ channel, subunit beta/KCNAB
Cluster-24085.66840	742.974	80.2851	3.2079	2.2972e-05	0.020558	3983	4284501	XP_010248736.1	573	8.5e-56	PREDICTED: BTB..POZ and TAZ domain-containing protein 1 [Nelumbo nucifera]	XM_002511230.2	XM_002511230	45	2.28838e-11	PREDICTED: Ricinus communis BTB/POZ and TAZ domain-containing protein 1 (LOC8278242), mRNA	--	--	--	--	Q9FMK7	467	7.5e-45	BTB/POZ and TAZ domain-containing protein 1 OS=Arabidopsis thaliana GN=BT1 PE=1 SV=1	PF02135//PF00651	TAZ zinc finger//BTB/POZ domain	GO:0042967//GO:0006355	acyl-carrier-protein biosynthetic process//regulation of transcription, DNA-templated	GO:0003712//GO:0005515//GO:0008270//GO:0004402	transcription cofactor activity//protein binding//zinc ion binding//histone acetyltransferase activity	GO:0005634//GO:0005667//GO:0000123	nucleus//transcription factor complex//histone acetyltransferase complex	--	--
Cluster-24085.67426	35.4464	4.27588	3.0731	2.2988e-05	0.020558	911	1723641	XP_002263089.2	524	9.4e-51	PREDICTED: uncharacterized protein LOC100254361 [Vitis vinifera]	--	--	--	--	--	--	--	--	--	--	--	--	--	PF15683//PF00582	Testis development-related protein//Universal stress protein family	GO:0007283//GO:0006950	spermatogenesis//response to stress	--	--	--	--	--	--
Cluster-24085.41570	1185.56	198.827	2.5763	2.3665e-05	0.020982	1711	5977902	AMB21218.1	1115	5.2e-119	cinnamyl alcohol dehydrogenase [Asarum sieboldii]	KT454711.1	KT454711	869	0	Asarum sieboldii cinnamyl alcohol dehydrogenase mRNA, complete cds	K00083	E1.1.1.195	cinnamyl-alcohol dehydrogenase	http://www.genome.jp/dbget-bin/www_bget?ko:K00083	P31657	798	1.3e-83	Probable cinnamyl alcohol dehydrogenase OS=Populus deltoides PE=2 SV=2	PF08240//PF02826//PF00107	Alcohol dehydrogenase GroES-like domain//D-isomer specific 2-hydroxyacid dehydrogenase, NAD binding domain//Zinc-binding dehydrogenase	GO:0055114	oxidation-reduction process	GO:0051287	NAD binding	--	--	--	--
Cluster-24085.23327	55.1545	1.85282	4.8256	2.4203e-05	0.021174	644	--	--	--	--	--	--	--	--	--	--	--	--	--	--	--	--	--	--	--	--	--	--	--	--	--	--	--	--
Cluster-24085.54662	24.1259	223.039	-3.2065	2.429e-05	0.021174	2050	6219102	KYP61428.1	601	2.5e-59	Retrovirus-related Pol polyprotein from transposon TNT 1-94 [Cajanus cajan]	AM460200.1	AM460200	237	2.16499e-118	Vitis vinifera, whole genome shotgun sequence, contig VV79X006814.3, clone ENTAV 115	--	--	--	--	P10978	191	3.9e-13	Retrovirus-related Pol polyprotein from transposon TNT 1-94 OS=Nicotiana tabacum PE=2 SV=1	PF07393	Exocyst complex component Sec10	GO:0048278//GO:0006887	vesicle docking//exocytosis	--	--	GO:0005737	cytoplasm	--	--
Cluster-24085.13787	57.439	2.05491	4.8017	2.5557e-05	0.02191	1654	--	--	--	--	--	--	--	--	--	--	--	--	--	--	--	--	--	--	PF12906	RING-variant domain	--	--	GO:0008270	zinc ion binding	--	--	--	--
Cluster-24085.26004	20.1715	89.5879	-2.1504	2.5521e-05	0.02191	1587	--	--	--	--	--	--	--	--	--	--	--	--	--	--	--	--	--	--	--	--	--	--	--	--	--	--	--	--
Cluster-24085.15638	0.89612	65.8664	-6.1689	2.7059e-05	0.022821	2035	--	--	--	--	--	--	--	--	--	--	--	--	--	--	--	--	--	--	--	--	--	--	--	--	--	--	--	--
Cluster-24085.35244	181.912	569.329	-1.6467	2.7049e-05	0.022821	2698	10843609	XP_024010658.1	144	3.2e-06	uncharacterized protein LOC112086111 [Eutrema salsugineum]	--	--	--	--	--	--	--	--	--	--	--	--	--	--	--	--	--	--	--	--	--	--	--
Cluster-24085.25224	48.7184	8.58193	2.5015	2.7755e-05	0.022988	1154	8675228	OVA00055.1	363	5.5e-32	EF-hand domain [Macleaya cordata]	XM_009803481.1	XM_009803481	88	8.10317e-36	PREDICTED: Nicotiana sylvestris probable calcium-binding protein CML22 (LOC104247457), mRNA	K13448	CML	calcium-binding protein CML	http://www.genome.jp/dbget-bin/www_bget?ko:K13448	Q9LRN6	231	5e-18	Probable calcium-binding protein CML22 OS=Arabidopsis thaliana GN=CML22 PE=3 SV=1	PF13499//PF12763//PF13202//PF13833//PF13405//PF08485//PF10591//PF00036	EF-hand domain pair//Cytoskeletal-regulatory complex EF hand//EF hand//EF-hand domain pair//EF-hand domain//Polysaccharide biosynthesis protein C-terminal//Secreted protein acidic and rich in cysteine Ca binding region//EF hand	GO:0009225//GO:0006012//GO:0009117//GO:0009103//GO:0007165	nucleotide-sugar metabolic process//galactose metabolic process//nucleotide metabolic process//lipopolysaccharide biosynthetic process//signal transduction	GO:0005509//GO:0005515//GO:0003978	calcium ion binding//protein binding//UDP-glucose 4-epimerase activity	GO:0005578	proteinaceous extracellular matrix	--	--
Cluster-24085.43848	257.824	18.4798	3.7987	2.7666e-05	0.022988	333	1145740	CBI32905.3	239	3.8e-18	unnamed protein product, partial [Vitis vinifera]	XM_010460989.1	XM_010460989	41	2.91319e-10	PREDICTED: Camelina sativa glutathione S-transferase U25-like (LOC104740410), mRNA	K00799	GST, gst	glutathione S-transferase	http://www.genome.jp/dbget-bin/www_bget?ko:K00799	P25317	211	3e-16	Probable glutathione S-transferase parA OS=Nicotiana tabacum GN=PARA PE=2 SV=1	--	--	--	--	--	--	--	--	--	--
Cluster-24085.69299	0.336305	151.078	-8.8106	2.7922e-05	0.022988	4702	9662630	PIA30621.1	637	3.8e-63	hypothetical protein AQUCO_05400010v1 [Aquilegia coerulea]	AC210380.1	AC210380	53	9.66116e-16	Populus trichocarpa clone ACSB2121-B05, complete sequence	--	--	--	--	Q6XKE6	333	3.1e-29	Genome polyprotein OS=Petunia vein clearing virus (isolate Hohn) PE=3 SV=1	PF09036	Bcr-Abl oncoprotein oligomerisation domain	GO:0009069//GO:0016310//GO:0007165//GO:0006468	serine family amino acid metabolic process//phosphorylation//signal transduction//protein phosphorylation	GO:0005096//GO:0004674	GTPase activator activity//protein serine/threonine kinase activity	--	--	KOG0017	FOG: Transposon-encoded proteins with TYA, reverse transcriptase, integrase domains in various combinations
Cluster-24085.23048	158.328	522.182	-1.7217	2.8543e-05	0.023195	2776	9682866	PIA50857.1	788	7e-81	hypothetical protein AQUCO_01200259v1 [Aquilegia coerulea]	--	--	--	--	--	K12742	ispS	isoprene synthase	http://www.genome.jp/dbget-bin/www_bget?ko:K12742	B9T536	714	1.2e-73	Terpene synthase 10 OS=Ricinus communis GN=TPS10 PE=2 SV=1	PF05366//PF03936//PF01397	Sarcolipin//Terpene synthase family, metal binding domain//Terpene synthase, N-terminal domain	GO:0008152	metabolic process	GO:0010333//GO:0000287//GO:0016829//GO:0030234	terpene synthase activity//magnesium ion binding//lyase activity//enzyme regulator activity	GO:0016020	membrane	--	--
Cluster-24085.76692	1.32123	32.0825	-4.6487	2.8621e-05	0.023195	977	2424635	XP_005651417.1	1061	5.4e-113	chlorophyll a..b-binding protein [Coccomyxa subellipsoidea C-169]	XM_001693935.1	XM_001693935	376	0	Chlamydomonas reinhardtii light-harvesting protein of photosystem II (LHCBM2) mRNA, complete cds	K08913	LHCB2	light-harvesting complex II chlorophyll a/b binding protein 2	http://www.genome.jp/dbget-bin/www_bget?ko:K08913	P14273	956	3.6e-102	Chlorophyll a-b binding protein of LHCII type I, chloroplastic OS=Chlamydomonas reinhardtii GN=cabII-1 PE=3 SV=1	--	--	--	--	--	--	--	--	--	--
Cluster-24085.56534	14.7784	132.879	-3.1641	3.1808e-05	0.025578	3171	8305480	XP_020517997.1	326	3e-27	pentatricopeptide repeat-containing protein At1g06140, mitochondrial-like [Amborella trichopoda]	--	--	--	--	--	--	--	--	--	A8MQA3	184	3.9e-12	Pentatricopeptide repeat-containing protein At4g21065 OS=Arabidopsis thaliana GN=PCMP-H28 PE=2 SV=2	--	--	--	--	--	--	--	--	--	--
Cluster-24085.42184	272.133	588.698	-1.1128	3.3162e-05	0.026462	2550	4611811	XP_010943349.1	1882	8.9e-208	PREDICTED: L-type lectin-domain containing receptor kinase IV.1-like [Elaeis guineensis]	XM_008242253.2	XM_008242253	103	8.3484e-44	PREDICTED: Prunus mume L-type lectin-domain containing receptor kinase IV.1-like (LOC103338975), mRNA	--	--	--	--	Q9M345	1617	2.1e-178	L-type lectin-domain containing receptor kinase IV.2 OS=Arabidopsis thaliana GN=LECRK42 PE=2 SV=1	PF07714//PF00069//PF00139	Protein tyrosine kinase//Protein kinase domain//Legume lectin domain	GO:0006468	protein phosphorylation	GO:0004672//GO:0030246//GO:0005524	protein kinase activity//carbohydrate binding//ATP binding	--	--	--	--
Cluster-23327.0	1.56515	23.8076	-3.9305	3.3585e-05	0.026595	1735	1542876	AEF98135.1	1818	1.6e-200	cytochrome c oxidase subunit I, partial ..mitochondrion.. [Lingulodinium polyedrum]	HM346882.1	HM346882	1732	0	Homo sapiens isolate QD8155 mitochondrion, complete genome	K02256	COX1	cytochrome c oxidase subunit 1	http://www.genome.jp/dbget-bin/www_bget?ko:K02256	P00395	2060	6.2e-230	Cytochrome c oxidase subunit 1 OS=Homo sapiens GN=MT-CO1 PE=1 SV=1	--	--	--	--	--	--	--	--	KOG4769	Cytochrome c oxidase, subunit I
Cluster-24085.18987	105.823	9.63075	3.438	3.6696e-05	0.028837	1276	918337	XP_002270134.1	636	1.4e-63	PREDICTED: transcription repressor OFP1 [Vitis vinifera]	XM_008246862.1	XM_008246862	80	2.51636e-31	PREDICTED: Prunus mume transcription repressor OFP1-like (LOC103343188), mRNA	--	--	--	--	F4HNU8	279	1.5e-23	Transcription repressor OFP4 OS=Arabidopsis thaliana GN=OFP4 PE=1 SV=1	PF13724	DNA-binding domain	--	--	GO:0003677	DNA binding	--	--	--	--
Cluster-24085.23821	90.9132	27.6246	1.7153	3.6973e-05	0.028837	481	--	--	--	--	--	--	--	--	--	--	--	--	--	--	--	--	--	--	--	--	--	--	--	--	--	--	--	--
Cluster-24085.44574	7.34865	58.2766	-2.9941	4.0309e-05	0.031205	491	9686396	PIA54387.1	193	1.2e-12	hypothetical protein AQUCO_00900732v1 [Aquilegia coerulea]	--	--	--	--	--	--	--	--	--	Q9FQ02	165	9.6e-11	5'-3' exoribonuclease 2 OS=Arabidopsis thaliana GN=XRN2 PE=2 SV=1	PF02224	Cytidylate kinase	GO:0006206//GO:0006139	pyrimidine nucleobase metabolic process//nucleobase-containing compound metabolic process	GO:0004127//GO:0005524	cytidylate kinase activity//ATP binding	--	--	--	--
Cluster-24085.74416	43.8677	2.83857	3.9682	4.215e-05	0.032389	1383	549886	CAN65529.1	1368	1.9e-148	hypothetical protein VITISV_039628 [Vitis vinifera]	--	--	--	--	--	--	--	--	--	Q9LU14	1244	2.1e-135	GDSL esterase/lipase APG OS=Arabidopsis thaliana GN=APG PE=1 SV=1	PF00657	GDSL-like Lipase/Acylhydrolase	--	--	GO:0016788	hydrolase activity, acting on ester bonds	--	--	--	--
Cluster-24085.78289	1.92545	24.0097	-3.6648	4.2771e-05	0.032624	730	10688895	XP_023911439.1	1080	2.5e-115	heat shock 70 kDa protein 2 isoform X1 [Quercus suber]	XM_003848774.1	XM_003848774	485	0	Mycosphaerella graminicola IPO323 Hsp70 family protein (MYCGRDRAFT_105895) mRNA, complete cds	K03283	HSPA1s	heat shock 70kDa protein 1/2/6/8	http://www.genome.jp/dbget-bin/www_bget?ko:K03283	Q96W30	1077	2.5e-116	Heat shock 70 kDa protein 2 OS=Paracoccidioides lutzii (strain ATCC MYA-826 / Pb01) GN=HSP70-2 PE=2 SV=2	PF06723//PF01968	MreB/Mbl protein//Hydantoinase/oxoprolinase	GO:0000902	cell morphogenesis	GO:0016787	hydrolase activity	--	--	KOG0101	Molecular chaperones HSP70/HSC70, HSP70 superfamily
Cluster-24085.68125	99.0787	14.2836	2.7975	4.3545e-05	0.032972	2386	4294964	XP_010262391.1	1750	1.7e-192	PREDICTED: kinesin-like protein KIN-10A [Nelumbo nucifera]	XM_018965348.1	XM_018965348	252	1.15788e-126	PREDICTED: Juglans regia kinesin-like protein KIN-10A (LOC108991185), mRNA	--	--	--	--	P34540	239	1.2e-18	Kinesin heavy chain OS=Caenorhabditis elegans GN=unc-116 PE=2 SV=2	PF00225//PF10186	Kinesin motor domain//Vacuolar sorting 38 and autophagy-related subunit 14	GO:0007017//GO:0010508//GO:0007018	microtubule-based process//positive regulation of autophagy//microtubule-based movement	GO:0008017//GO:0003777//GO:0005524	microtubule binding//microtubule motor activity//ATP binding	GO:0045298//GO:0005874	tubulin complex//microtubule	--	--
Cluster-24085.73198	1.20844	50.6759	-5.3656	4.4527e-05	0.033471	1740	8683013	OVA07840.1	538	4.3e-52	PMR5 N-terminal domain [Macleaya cordata]	--	--	--	--	--	--	--	--	--	Q8RXQ1	470	1.5e-45	Protein trichome birefringence-like 35 OS=Arabidopsis thaliana GN=TBL35 PE=2 SV=1	PF00146	NADH dehydrogenase	GO:0055114	oxidation-reduction process	--	--	GO:0016020	membrane	--	--
Cluster-24085.52704	133.276	307.254	-1.2045	4.5272e-05	0.033786	4997	6339492	KZV25004.1	2338	2.3e-260	Cysteine-rich RLK ..receptor-like protein kinase.. 8 [Dorcoceras hygrometricum]	XM_018959049.1	XM_018959049	557	0	PREDICTED: Juglans regia uncharacterized LOC108986438 (LOC108986438), mRNA	--	--	--	--	P10978	925	7.3e-98	Retrovirus-related Pol polyprotein from transposon TNT 1-94 OS=Nicotiana tabacum PE=2 SV=1	PF00665	Integrase core domain	GO:0015074	DNA integration	--	--	--	--	--	--
Cluster-24085.64469	45.7915	0.617605	6.1093	4.5961e-05	0.034056	863	7735218	GAV80217.1	158	2.4e-08	Pkinase domain-containing protein..LRR_1 domain-containing protein..LRRNT_2 domain-containing protein..LRR_8 domain-containing protein [Cephalotus follicularis]	--	--	--	--	--	--	--	--	--	Q8RY65	129	2.5e-06	Protein NSP-INTERACTING KINASE 2 OS=Arabidopsis thaliana GN=NIK2 PE=1 SV=1	--	--	--	--	--	--	--	--	--	--
Cluster-24085.7662	1.56158	53.6839	-5.101	4.8245e-05	0.035494	752	--	--	--	--	--	--	--	--	--	--	--	--	--	--	--	--	--	--	--	--	--	--	--	--	--	--	--	--
Cluster-23972.1	168.146	40.1898	2.0665	4.986e-05	0.036424	1806	5827944	BAT75048.1	167	4.6e-09	hypothetical protein VIGAN_01284700 [Vigna angularis var. angularis]	--	--	--	--	--	--	--	--	--	Q8S3D1	128	6.9e-06	Transcription factor bHLH68 OS=Arabidopsis thaliana GN=BHLH68 PE=2 SV=2	--	--	--	--	--	--	--	--	--	--
Cluster-24085.53923	204.463	49.9768	2.0341	5.2292e-05	0.03767	680	11018282	PSS34271.1	511	2.2e-49	ABC transporter C family member 10 like [Actinidia chinensis var. chinensis]	--	--	--	--	--	K05666	ABCC2	ATP-binding cassette, subfamily C (CFTR/MRP), member 2	http://www.genome.jp/dbget-bin/www_bget?ko:K05666	Q9LYS2	438	2.9e-42	ABC transporter C family member 10 OS=Arabidopsis thaliana GN=ABCC10 PE=2 SV=2	PF00005	ABC transporter	--	--	GO:0016887//GO:0005524	ATPase activity//ATP binding	--	--	--	--
Cluster-24085.63067	49.7775	3.72597	3.733	5.2148e-05	0.03767	794	--	--	--	--	--	--	--	--	--	--	--	--	--	--	--	--	--	--	--	--	--	--	--	--	--	--	--	--
Cluster-24085.2347	11.1398	102.664	-3.2	5.3644e-05	0.038115	1275	4297079	XP_010265194.1	1195	2e-128	PREDICTED: probable carboxylesterase 6 [Nelumbo nucifera]	--	--	--	--	--	--	--	--	--	Q9LFR7	846	2.7e-89	Probable carboxylesterase 17 OS=Arabidopsis thaliana GN=CXE17 PE=2 SV=1	PF00326//PF07859	Prolyl oligopeptidase family//alpha/beta hydrolase fold	GO:0006508//GO:0008152	proteolysis//metabolic process	GO:0008236//GO:0016787	serine-type peptidase activity//hydrolase activity	--	--	--	--
Cluster-24085.60618	11.7813	58.2628	-2.3006	5.3501e-05	0.038115	3147	--	--	--	--	--	--	--	--	--	--	--	--	--	--	--	--	--	--	--	--	--	--	--	--	--	--	--	--
Cluster-24085.44833	139.415	16.5779	3.068	5.5179e-05	0.038939	342	--	--	--	--	--	--	--	--	--	--	--	--	--	--	--	--	--	--	--	--	--	--	--	--	--	--	--	--
Cluster-24085.18475	43.0268	3.90773	3.4266	5.9011e-05	0.040023	955	--	--	--	--	--	--	--	--	--	--	--	--	--	--	--	--	--	--	--	--	--	--	--	--	--	--	--	--
Cluster-24085.20545	53.438	2.11844	4.6719	5.9071e-05	0.040023	3107	9995010	PKU70339.1	315	5.5e-26	Potassium transporter 7 [Dendrobium catenatum]	--	--	--	--	--	K03549	kup	KUP system potassium uptake protein	http://www.genome.jp/dbget-bin/www_bget?ko:K03549	Q942X8	274	1.4e-22	Probable potassium transporter 2 OS=Oryza sativa subsp. japonica GN=HAK2 PE=2 SV=1	PF02705//PF04831	K+ potassium transporter//Popeye protein conserved region	GO:0071805//GO:0006813	potassium ion transmembrane transport//potassium ion transport	GO:0015079	potassium ion transmembrane transporter activity	GO:0016020	membrane	--	--
Cluster-24085.2482	68.8909	11.1247	2.633	5.9299e-05	0.040023	738	--	--	--	--	--	--	--	--	--	--	--	--	--	--	--	--	--	--	--	--	--	--	--	--	--	--	--	--
Cluster-24085.29931	378.561	100.753	1.9086	5.8157e-05	0.040023	1853	9838997	XP_022925204.1	151	3.4e-07	probable calcium-binding protein CML49 isoform X1 [Cucurbita moschata]	--	--	--	--	--	--	--	--	--	Q9FYE4	146	5.8e-08	Probable calcium-binding protein CML50 OS=Arabidopsis thaliana GN=CML50 PE=2 SV=1	PF02984	Cyclin, C-terminal domain	--	--	--	--	GO:0005634	nucleus	--	--
Cluster-24085.48816	59.3198	151.522	-1.3561	5.8085e-05	0.040023	746	--	--	--	--	--	--	--	--	--	--	--	--	--	--	--	--	--	--	PF03869	Arc-like DNA binding domain	--	--	GO:0003677	DNA binding	--	--	--	--
Cluster-24085.55338	3.46661	29.8343	-3.1083	6.0078e-05	0.040023	776	--	--	--	--	--	--	--	--	--	--	--	--	--	--	--	--	--	--	PF05326	Seminal vesicle autoantigen (SVA)	--	--	--	--	GO:0005576	extracellular region	--	--
Cluster-24085.56521	90.1424	3.67545	4.6057	5.9866e-05	0.040023	1077	--	--	--	--	--	--	--	--	--	--	--	--	--	--	--	--	--	--	PF00424	REV protein (anti-repression trans-activator protein)	GO:0006355	regulation of transcription, DNA-templated	GO:0003700	transcription factor activity, sequence-specific DNA binding	GO:0042025//GO:0005667	host cell nucleus//transcription factor complex	--	--
Cluster-24085.63457	20.7818	84.1895	-2.0144	5.8826e-05	0.040023	910	--	--	--	--	--	--	--	--	--	--	--	--	--	--	--	--	--	--	PF00257	Dehydrin	GO:0006950//GO:0009415	response to stress//response to water	--	--	--	--	--	--
Cluster-24085.66792	509.812	210.318	1.2768	6.0188e-05	0.040023	2266	4617418	XP_010919202.1	2232	2.1e-248	PREDICTED: protein HOTHEAD-like [Elaeis guineensis]	XM_009379634.2	XM_009379634	172	3.25577e-82	PREDICTED: Pyrus x bretschneideri protein HOTHEAD (LOC103966469), mRNA	--	--	--	--	Q9S746	1505	1.8e-165	Protein HOTHEAD OS=Arabidopsis thaliana GN=HTH PE=1 SV=1	PF05834//PF01266//PF07992//PF00732//PF02028//PF05199	Lycopene cyclase protein//FAD dependent oxidoreductase//Pyridine nucleotide-disulphide oxidoreductase//GMC oxidoreductase//BCCT, betaine/carnitine/choline family transporter//GMC oxidoreductase	GO:0016117//GO:0055114//GO:0006810	carotenoid biosynthetic process//oxidation-reduction process//transport	GO:0005215//GO:0016491//GO:0016614//GO:0016705//GO:0050660	transporter activity//oxidoreductase activity//oxidoreductase activity, acting on CH-OH group of donors//oxidoreductase activity, acting on paired donors, with incorporation or reduction of molecular oxygen//flavin adenine dinucleotide binding	GO:0016020	membrane	--	--
Cluster-24085.61499	64.2034	6.56454	3.2915	6.1077e-05	0.040355	1400	--	--	--	--	--	--	--	--	--	--	--	--	--	--	--	--	--	--	--	--	--	--	--	--	--	--	--	--
Cluster-24085.42581	0.964511	53.4254	-5.8118	6.1596e-05	0.040441	1645	--	--	--	--	--	NM_001326175.1	NM_001326175	40	5.61958e-09	Nicotiana tabacum transcription factor EGL1-like (LOC107826976), mRNA	--	--	--	--	--	--	--	--	PF06220	U1 zinc finger	--	--	GO:0008270	zinc ion binding	--	--	--	--
Cluster-24085.19532	135.94	34.5497	1.9725	6.2478e-05	0.040694	652	--	--	--	--	--	--	--	--	--	--	--	--	--	--	--	--	--	--	--	--	--	--	--	--	--	--	--	--
Cluster-24085.21665	80.271	196.433	-1.2921	6.2766e-05	0.040694	1519	8960980	XP_021676490.1	1259	9.2e-136	putative receptor-like protein kinase At3g47110 [Hevea brasiliensis]	--	--	--	--	--	--	--	--	--	Q9SD62	1044	3.5e-112	Putative receptor-like protein kinase At3g47110 OS=Arabidopsis thaliana GN=At3g47110 PE=3 SV=1	PF00560//PF06385//PF00069//PF13855//PF13516//PF07714	Leucine Rich Repeat//Baculovirus LEF-11 protein//Protein kinase domain//Leucine rich repeat//Leucine Rich repeat//Protein tyrosine kinase	GO:0006468//GO:0019058//GO:0006355	protein phosphorylation//viral life cycle//regulation of transcription, DNA-templated	GO:0005515//GO:0004672//GO:0005524	protein binding//protein kinase activity//ATP binding	--	--	--	--
Cluster-24085.15563	151.996	30.7573	2.3001	6.4164e-05	0.04133	855	--	--	--	--	--	--	--	--	--	--	--	--	--	--	--	--	--	--	--	--	--	--	--	--	--	--	--	--
Cluster-24085.52409	83.3322	383.294	-2.1999	6.4544e-05	0.04133	621	3284954	EYU46325.1	913	5e-96	hypothetical protein MIMGU_mgv1a008048mg [Erythranthe guttata]	KT023602.1	KT023602	139	1.89606e-64	Elaeis guineensis delta12 fatty acid desaturase mRNA, complete cds	K10256	FAD2	omega-6 fatty acid desaturase / acyl-lipid omega-6 desaturase (Delta-12 desaturase)	http://www.genome.jp/dbget-bin/www_bget?ko:K10256	P48631	885	4e-94	Omega-6 fatty acid desaturase, endoplasmic reticulum isozyme 2 OS=Glycine max GN=FAD2-2 PE=2 SV=1	PF11411//PF00487	DNA ligase IV//Fatty acid desaturase	GO:0006260//GO:0006629//GO:0006281	DNA replication//lipid metabolic process//DNA repair	GO:0003910	DNA ligase (ATP) activity	--	--	--	--
Cluster-24085.70140	10.9214	63.7593	-2.5344	6.6519e-05	0.042333	1291	--	--	--	--	--	--	--	--	--	--	--	--	--	--	--	--	--	--	--	--	--	--	--	--	--	--	--	--
Cluster-24085.25226	47.6874	9.83015	2.2712	6.9145e-05	0.043736	995	--	--	--	--	--	--	--	--	--	--	--	--	--	--	--	--	--	--	PF05773	RWD domain	--	--	GO:0005515	protein binding	--	--	--	--
Cluster-24085.32009	74.8401	24.2898	1.6276	7.3037e-05	0.045918	2443	7304567	XP_018832840.1	585	2.1e-57	PREDICTED: uncharacterized protein LOC109000431 [Juglans regia]	--	--	--	--	--	--	--	--	--	--	--	--	--	PF01180//PF02052	Dihydroorotate dehydrogenase//Gallidermin	GO:0042742//GO:0055114	defense response to bacterium//oxidation-reduction process	GO:0016627	oxidoreductase activity, acting on the CH-CH group of donors	GO:0005576//GO:0005737	extracellular region//cytoplasm	--	--
Cluster-24085.53925	1237.19	410.253	1.5923	7.4012e-05	0.046251	1204	2296686	EOY23419.1	620	9.1e-62	Multidrug resistance-associated protein 14 isoform 2 [Theobroma cacao]	XM_008236576.2	XM_008236576	138	1.35767e-63	PREDICTED: Prunus mume ABC transporter C family member 10-like (LOC103333682), mRNA	K05666	ABCC2	ATP-binding cassette, subfamily C (CFTR/MRP), member 2	http://www.genome.jp/dbget-bin/www_bget?ko:K05666	Q9LYS2	551	4.1e-55	ABC transporter C family member 10 OS=Arabidopsis thaliana GN=ABCC10 PE=2 SV=2	PF00437//PF03266//PF03205//PF10662//PF13304//PF06414//PF01580//PF00005//PF00931//PF01926	Type II/IV secretion system protein//NTPase//Molybdopterin guanine dinucleotide synthesis protein B//Ethanolamine utilisation - propanediol utilisation//AAA domain, putative AbiEii toxin, Type IV TA system//Zeta toxin//FtsK/SpoIIIE family//ABC transporter//NB-ARC domain//50S ribosome-binding GTPase	GO:0006810//GO:0006777//GO:0006576	transport//Mo-molybdopterin cofactor biosynthetic process//cellular biogenic amine metabolic process	GO:0005525//GO:0005524//GO:0098519//GO:0003677//GO:0016887//GO:0043531//GO:0000166//GO:0016301	GTP binding//ATP binding//nucleotide phosphatase activity, acting on free nucleotides//DNA binding//ATPase activity//ADP binding//nucleotide binding//kinase activity	--	--	--	--
Cluster-23719.0	24.4652	0	7.0048	7.4741e-05	0.046427	1492	--	--	--	--	--	--	--	--	--	--	--	--	--	--	--	--	--	--	--	--	--	--	--	--	--	--	--	--
Cluster-24085.31186	15.1106	72.8562	-2.2722	7.5942e-05	0.046892	1316	--	--	--	--	--	--	--	--	--	--	--	--	--	--	--	--	--	--	--	--	--	--	--	--	--	--	--	--
Cluster-24085.56884	808.776	2934.89	-1.8593	7.7457e-05	0.047545	3548	7282236	XP_009392235.2	1742	2.1e-191	PREDICTED: probable metal-nicotianamine transporter YSL8 [Musa acuminata subsp. malaccensis]	XM_006484493.2	XM_006484493	110	1.49801e-47	PREDICTED: Citrus sinensis probable metal-nicotianamine transporter YSL7 (LOC102613479), mRNA	--	--	--	--	Q5JQD7	1645	1.7e-181	Probable metal-nicotianamine transporter YSL12 OS=Oryza sativa subsp. japonica GN=YSL12 PE=2 SV=2	PF03169	OPT oligopeptide transporter protein	GO:0055085	transmembrane transport	--	--	--	--	--	--
Cluster-24085.41004	777.258	3311.69	-2.091	7.8665e-05	0.048002	1126	6664952	OAP08677.1	291	1.2e-23	hypothetical protein AXX17_AT2G42750 [Arabidopsis thaliana]	BT141631.1	BT141631	59	1.04391e-19	Lotus japonicus clone JCVI-FLLj-4I22 unknown mRNA	--	--	--	--	P14009	264	7.3e-22	14 kDa proline-rich protein DC2.15 OS=Daucus carota PE=2 SV=1	--	--	--	--	--	--	--	--	--	--
Cluster-24085.41276	30.3737	0.976931	4.9076	8.2306e-05	0.04993	1610	9915357	PKA65497.1	152	2.3e-07	Callose synthase 4 [Apostasia shenzhenica]	--	--	--	--	--	--	--	--	--	Q9LXT9	138	4.3e-07	Callose synthase 3 OS=Arabidopsis thaliana GN=CALS3 PE=2 SV=3	PF02245//PF04618	Methylpurine-DNA glycosylase (MPG)//HD-ZIP protein N terminus	GO:0006284	base-excision repair	GO:0003677//GO:0003905	DNA binding//alkylbase DNA N-glycosylase activity	GO:0005634	nucleus	--	--

## Sheet: Additioanl Table 4
Additional Table 4. Differentially expressed genes in Asarum leaves grown under full and 12% sunlight conditions
gene_id	L1_readcount	L4_readcount	log2FoldChange	pval	padj	Gene Length	NR GI	NR ID	NR Score	NR Evalue	NR Description	NT GI	NT ID	NT Score	NT Evalue	NT Description	KO ID	KO Name	KO Description	Http Link	Swissprot ID	Swissprot Score	Swissprot Evalue	Swissprot Description	PFAM ID	PFAM description	Gene Ontology Biological Pathway	BP Description	Gene Ontology Molecular Function	MF Description	Gene Ontology Cellular Component	CC Description	KOG ID	KOG Description
Cluster-24085.62161	81.0659	2317.14	-4.8389	2.1924e-20	2.2786e-15	2593	8695717	OVA20544.1	1176	6.6e-126	WD40 repeat [Macleaya cordata]	--	--	--	--	--	--	--	--	--	Q6CMA2	258	8.4e-21	Probable cytosolic iron-sulfur protein assembly protein 1 OS=Kluyveromyces lactis (strain ATCC 8585 / CBS 2359 / DSM 70799 / NBRC 1267 / NRRL Y-1140 / WM37) GN=CIA1 PE=3 SV=1	PF00400	WD domain, G-beta repeat	--	--	GO:0005515	protein binding	--	--	--	--
Cluster-24085.12486	28.1837	2216.3	-6.3006	1.1673e-19	6.0657e-15	1006	7352288	XP_018830708.1	464	9.4e-44	PREDICTED: dehydration-responsive element-binding protein 1D [Juglans regia]	XM_008244301.1	XM_008244301	47	4.3533e-13	PREDICTED: Prunus mume dehydration-responsive element-binding protein 3 (LOC103340845), mRNA	K09286	EREBP	EREBP-like factor	http://www.genome.jp/dbget-bin/www_bget?ko:K09286	Q9FJ93	378	4e-35	Dehydration-responsive element-binding protein 1D OS=Arabidopsis thaliana GN=DREB1D PE=2 SV=1	PF00847	AP2 domain	GO:0006355	regulation of transcription, DNA-templated	GO:0003700	transcription factor activity, sequence-specific DNA binding	GO:0005667	transcription factor complex	--	--
Cluster-24085.10041	57.4763	577.886	-3.3336	2.2928e-17	6.3092e-13	1075	--	--	--	--	--	XM_009404723.2	XM_009404723	106	7.42529e-46	PREDICTED: Musa acuminata subsp. malaccensis ethylene-responsive transcription factor 3-like (LOC103986660), mRNA	K09286	EREBP	EREBP-like factor	http://www.genome.jp/dbget-bin/www_bget?ko:K09286	O80339	233	2.8e-18	Ethylene-responsive transcription factor 3 OS=Arabidopsis thaliana GN=ERF3 PE=1 SV=1	PF00847	AP2 domain	GO:0006355	regulation of transcription, DNA-templated	GO:0003700	transcription factor activity, sequence-specific DNA binding	GO:0005667	transcription factor complex	--	--
Cluster-24085.27017	15.7484	738.938	-5.5571	2.4283e-17	6.3092e-13	2212	4294718	XP_010262066.1	558	2.6e-54	PREDICTED: heat shock factor protein HSF30 [Nelumbo nucifera]	XM_014648443.1	XM_014648443	48	2.71162e-13	PREDICTED: Vigna radiata var. radiata heat stress transcription factor A-2 (LOC106764200), transcript variant X2, mRNA	K09419	HSFF	heat shock transcription factor, other eukaryote	http://www.genome.jp/dbget-bin/www_bget?ko:K09419	P41152	443	2.5e-42	Heat shock factor protein HSF30 OS=Solanum peruvianum GN=HSF30 PE=2 SV=1	PF00447	HSF-type DNA-binding	GO:0006355	regulation of transcription, DNA-templated	GO:0043565//GO:0003700	sequence-specific DNA binding//transcription factor activity, sequence-specific DNA binding	GO:0005634//GO:0005667	nucleus//transcription factor complex	--	--
Cluster-24085.1485	6.98545	734.162	-6.7286	3.4838e-16	7.2413e-12	634	5593788	KQL05159.1	349	1.3e-30	hypothetical protein SETIT_003455mg [Setaria italica]	--	--	--	--	--	K03676	grxC, GLRX, GLRX2	glutaredoxin 3	http://www.genome.jp/dbget-bin/www_bget?ko:K03676	Q7G8Y5	333	4.1e-30	Glutaredoxin-C1 OS=Oryza sativa subsp. japonica GN=GRXC1 PE=3 SV=1	PF00462	Glutaredoxin	GO:0045454//GO:0006118	cell redox homeostasis//obsolete electron transport	GO:0015035//GO:0009055	protein disulfide oxidoreductase activity//electron carrier activity	--	--	--	--
Cluster-24085.60971	584.145	4743.87	-3.022	8.5708e-16	1.3622e-11	3133	4308855	XP_010242051.1	2067	3.9e-229	PREDICTED: serine..threonine-protein kinase-like protein CCR4 [Nelumbo nucifera]	--	--	--	--	--	--	--	--	--	Q9FIJ6	1488	2.4e-163	Serine/threonine-protein kinase-like protein CCR4 OS=Arabidopsis thaliana GN=CCR4 PE=1 SV=1	PF00069//PF07714	Protein kinase domain//Protein tyrosine kinase	GO:0006468	protein phosphorylation	GO:0004672//GO:0005524	protein kinase activity//ATP binding	--	--	--	--
Cluster-24085.71518	1.09148	173.248	-7.2347	9.1752e-16	1.3622e-11	783	8198060	XP_020252867.1	233	4.4e-17	probable signal peptidase complex subunit 1 isoform X1 [Asparagus officinalis]	--	--	--	--	--	K12946	SPCS1	signal peptidase complex subunit 1	http://www.genome.jp/dbget-bin/www_bget?ko:K12946	Q944J0	179	3.7e-12	Probable signal peptidase complex subunit 1 OS=Arabidopsis thaliana GN=At2g22425 PE=2 SV=1	PF00924//PF06645//PF11808//PF02990//PF00556	Mechanosensitive ion channel//Microsomal signal peptidase 12 kDa subunit (SPC12)//Domain of unknown function (DUF3329)//Endomembrane protein 70//Antenna complex alpha/beta subunit	GO:0055085//GO:0019684//GO:0006118//GO:0016310//GO:0006465	transmembrane transport//photosynthesis, light reaction//obsolete electron transport//phosphorylation//signal peptide processing	GO:0004673//GO:0045156//GO:0008233	protein histidine kinase activity//electron transporter, transferring electrons within the cyclic electron transport pathway of photosynthesis activity//peptidase activity	GO:0009365//GO:0016021//GO:0005787//GO:0030077//GO:0016020	protein histidine kinase complex//integral component of membrane//signal peptidase complex//plasma membrane light-harvesting complex//membrane	--	--
Cluster-24085.12595	308.937	2605.02	-3.076	1.7816e-15	2.3146e-11	2015	9681907	PIA49898.1	239	2.3e-17	hypothetical protein AQUCO_01300555v1 [Aquilegia coerulea]	--	--	--	--	--	--	--	--	--	--	--	--	--	PF12937	F-box-like	--	--	GO:0005515	protein binding	--	--	--	--
Cluster-24085.2061	6.07105	230.401	-5.268	6.346e-15	7.3281e-11	772	917837	XP_002274824.1	335	6.5e-29	PREDICTED: uncharacterized protein LOC100245192 [Vitis vinifera]	--	--	--	--	--	--	--	--	--	--	--	--	--	--	--	--	--	--	--	--	--	--	--
Cluster-24085.10708	446.517	6428.36	-3.8477	7.9069e-15	8.2176e-11	2207	4293867	XP_010260958.1	1302	1.4e-140	PREDICTED: uncharacterized protein LOC104599908 [Nelumbo nucifera]	XM_010659258.2	XM_010659258	57	2.68631e-18	PREDICTED: Vitis vinifera uncharacterized LOC100252142 (LOC100252142), transcript variant X2, mRNA	--	--	--	--	--	--	--	--	--	--	--	--	--	--	--	--	--	--
Cluster-24085.9652	50.9999	503.653	-3.3065	2.7624e-14	2.61e-10	1066	4308287	XP_010241319.1	161	1.4e-08	PREDICTED: uncharacterized protein LOC104585959 [Nelumbo nucifera]	--	--	--	--	--	--	--	--	--	--	--	--	--	--	--	--	--	--	--	--	--	--	--
Cluster-24085.14923	393.538	4123.37	-3.3893	3.5405e-14	3.0664e-10	1766	8679060	OVA03887.1	646	1.3e-64	Late embryogenesis abundant protein [Macleaya cordata]	LN713256.1	LN713256	48	2.15774e-13	Cucumis melo genomic chromosome, chr_2	--	--	--	--	Q9SJ52	146	5.5e-08	Protein YLS9 OS=Arabidopsis thaliana GN=YLS9 PE=2 SV=1	PF05739//PF06703	SNARE domain//Microsomal signal peptidase 25 kDa subunit (SPC25)	GO:0006465	signal peptide processing	GO:0008233//GO:0005515	peptidase activity//protein binding	GO:0016021//GO:0005787	integral component of membrane//signal peptidase complex	--	--
Cluster-24085.13741	82.0725	1918.84	-4.5478	4.6721e-14	3.4683e-10	955	392178	ABF69994.1	369	9.2e-33	glutaredoxin family protein [Musa acuminata]	XM_008440600.2	XM_008440600	39	1.15495e-08	PREDICTED: Cucumis melo monothiol glutaredoxin-S10-like (LOC103483808), mRNA	K03676	grxC, GLRX, GLRX2	glutaredoxin 3	http://www.genome.jp/dbget-bin/www_bget?ko:K03676	Q7G8Y5	356	1.3e-32	Glutaredoxin-C1 OS=Oryza sativa subsp. japonica GN=GRXC1 PE=3 SV=1	PF00462	Glutaredoxin	GO:0006118//GO:0045454	obsolete electron transport//cell redox homeostasis	GO:0015035//GO:0009055	protein disulfide oxidoreductase activity//electron carrier activity	--	--	--	--
Cluster-24085.15709	407.779	3502.12	-3.1027	4.3774e-14	3.4683e-10	1319	--	--	--	--	--	--	--	--	--	--	--	--	--	--	--	--	--	--	PF06214	Signaling lymphocytic activation molecule (SLAM) protein	GO:0007165//GO:0046649	signal transduction//lymphocyte activation	GO:0004872	receptor activity	GO:0016021//GO:0009986	integral component of membrane//cell surface	--	--
Cluster-24085.56212	12.1617	313.278	-4.6852	1.4626e-13	1.0134e-09	712	--	--	--	--	--	--	--	--	--	--	--	--	--	--	--	--	--	--	--	--	--	--	--	--	--	--	--	--
Cluster-24085.74455	47.7968	763.894	-3.9989	3.133e-13	2.0351e-09	1610	4301564	XP_010271079.1	1922	1.3e-212	PREDICTED: L-ascorbate oxidase homolog [Nelumbo nucifera]	XM_009386681.2	XM_009386681	371	0	PREDICTED: Musa acuminata subsp. malaccensis L-ascorbate oxidase homolog (LOC103972366), mRNA	K00423	E1.10.3.3	L-ascorbate oxidase	http://www.genome.jp/dbget-bin/www_bget?ko:K00423	Q00624	1776	4.9e-197	L-ascorbate oxidase homolog OS=Brassica napus GN=Bp10 PE=2 SV=1	PF07732//PF07731//PF00394//PF08923	Multicopper oxidase//Multicopper oxidase//Multicopper oxidase//Mitogen-activated protein kinase kinase 1 interacting	GO:0055114//GO:0032006	oxidation-reduction process//regulation of TOR signaling	GO:0016491//GO:0005507	oxidoreductase activity//copper ion binding	--	--	--	--
Cluster-24085.77948	2.10451	189.516	-6.5178	4.4897e-13	2.7448e-09	1135	4282734	XP_010269994.1	356	3.5e-31	PREDICTED: ethylene-responsive transcription factor ERF109-like [Nelumbo nucifera]	XM_009408736.2	XM_009408736	61	8.13645e-21	PREDICTED: Musa acuminata subsp. malaccensis ethylene-responsive transcription factor ERF110-like (LOC103989787), mRNA	--	--	--	--	Q9SZ06	231	5e-18	Ethylene-responsive transcription factor ERF109 OS=Arabidopsis thaliana GN=ERF109 PE=1 SV=1	PF00847	AP2 domain	GO:0006355	regulation of transcription, DNA-templated	GO:0003700	transcription factor activity, sequence-specific DNA binding	GO:0005667	transcription factor complex	--	--
Cluster-24085.2360	166.431	1506.81	-3.1795	4.8527e-13	2.8019e-09	2028	4504423	XP_010685780.1	156	9.8e-08	PREDICTED: uncharacterized protein LOC104900126 [Beta vulgaris subsp. vulgaris]	--	--	--	--	--	--	--	--	--	--	--	--	--	PF00959	Phage lysozyme	GO:0016998//GO:0009253//GO:0005975	cell wall macromolecule catabolic process//peptidoglycan catabolic process//carbohydrate metabolic process	GO:0003796	lysozyme activity	--	--	--	--
Cluster-23327.0	1.45834	108.623	-6.2154	7.4921e-13	3.8932e-09	1735	1542876	AEF98135.1	1818	1.6e-200	cytochrome c oxidase subunit I, partial ..mitochondrion.. [Lingulodinium polyedrum]	HM346882.1	HM346882	1732	0	Homo sapiens isolate QD8155 mitochondrion, complete genome	K02256	COX1	cytochrome c oxidase subunit 1	http://www.genome.jp/dbget-bin/www_bget?ko:K02256	P00395	2060	6.2e-230	Cytochrome c oxidase subunit 1 OS=Homo sapiens GN=MT-CO1 PE=1 SV=1	--	--	--	--	--	--	--	--	KOG4769	Cytochrome c oxidase, subunit I
Cluster-24085.70235	60.4601	1297.82	-4.4249	7.3754e-13	3.8932e-09	1264	4289712	XP_010255486.1	333	1.8e-28	PREDICTED: BON1-associated protein 2 [Nelumbo nucifera]	--	--	--	--	--	--	--	--	--	Q58FX0	220	1e-16	BON1-associated protein 2 OS=Arabidopsis thaliana GN=BAP2 PE=1 SV=1	PF00168//PF06112	C2 domain//Gammaherpesvirus capsid protein	--	--	GO:0005515	protein binding	GO:0019028	viral capsid	--	--
Cluster-24085.23378	669.991	3526.73	-2.3964	2.4558e-12	1.2154e-08	1126	4293410	XP_010260299.1	348	3e-30	PREDICTED: ethylene-responsive transcription factor 4-like [Nelumbo nucifera]	KC556913.1	KC556913	83	4.75482e-33	Hevea brasiliensis ethylene-responsive transcription factor 1 mRNA, complete cds	K09286	EREBP	EREBP-like factor	http://www.genome.jp/dbget-bin/www_bget?ko:K09286	Q40477	274	5.1e-23	Ethylene-responsive transcription factor 4 OS=Nicotiana tabacum GN=ERF4 PE=1 SV=1	PF00847	AP2 domain	GO:0006355	regulation of transcription, DNA-templated	GO:0003700	transcription factor activity, sequence-specific DNA binding	GO:0005667	transcription factor complex	--	--
Cluster-24085.10373	44.3717	500.443	-3.4992	2.6324e-12	1.2436e-08	980	4285141	XP_010249578.1	594	7.7e-59	PREDICTED: dehydration-responsive element-binding protein 3-like [Nelumbo nucifera]	XM_010917117.1	XM_010917117	127	1.4298e-57	PREDICTED: Elaeis guineensis dehydration-responsive element-binding protein 3-like (LOC105040550), mRNA	K09286	EREBP	EREBP-like factor	http://www.genome.jp/dbget-bin/www_bget?ko:K09286	Q39127	452	1e-43	Ethylene-responsive transcription factor TINY OS=Arabidopsis thaliana GN=TINY PE=2 SV=1	PF00847	AP2 domain	GO:0006355	regulation of transcription, DNA-templated	GO:0003700	transcription factor activity, sequence-specific DNA binding	GO:0005667	transcription factor complex	--	--
Cluster-24085.21786	199.553	3598.65	-4.1732	2.8769e-12	1.2458e-08	1199	4859339	XP_011464600.1	1061	6.6e-113	PREDICTED: protein EXORDIUM-like [Fragaria vesca subsp. vesca]	XM_010061731.2	XM_010061731	151	8.02179e-71	PREDICTED: Eucalyptus grandis protein EXORDIUM (LOC104447975), mRNA	--	--	--	--	Q9ZPE7	974	3.7e-104	Protein EXORDIUM OS=Arabidopsis thaliana GN=EXO PE=2 SV=1	--	--	--	--	--	--	--	--	--	--
Cluster-24085.809	2.66133	253.562	-6.5831	2.8091e-12	1.2458e-08	994	3740763	XP_008800510.1	384	1.7e-34	PREDICTED: ethylene-responsive transcription factor ERF016-like [Phoenix dactylifera]	XM_011021010.1	XM_011021010	48	1.19542e-13	PREDICTED: Populus euphratica ethylene-responsive transcription factor ERF017 (LOC105122096), mRNA	--	--	--	--	Q84QC2	343	4.5e-31	Ethylene-responsive transcription factor ERF017 OS=Arabidopsis thaliana GN=ERF017 PE=2 SV=1	PF00847	AP2 domain	GO:0006355	regulation of transcription, DNA-templated	GO:0003700	transcription factor activity, sequence-specific DNA binding	GO:0005667	transcription factor complex	--	--
Cluster-18426.0	95.9045	0	8.8703	3.3517e-12	1.3398e-08	1614	6050353	XP_015625460.1	2189	1.4e-243	PREDICTED: glutelin type-B 1 [Oryza sativa Japonica Group]	XM_015769975.1	XM_015769975	1614	0	PREDICTED: Oryza sativa Japonica Group glutelin type-B 1 (LOC4328884), mRNA	--	--	--	--	P14323	2189	6.4e-245	Glutelin type-B 1 OS=Oryza sativa subsp. japonica GN=GluB1-A PE=2 SV=3	PF00190//PF03079	Cupin//ARD/ARD' family	GO:0055114	oxidation-reduction process	GO:0010309//GO:0045735	acireductone dioxygenase [iron(II)-requiring] activity//nutrient reservoir activity	--	--	--	--
Cluster-24085.62164	573.335	7817.34	-3.7696	3.2679e-12	1.3398e-08	2359	8692814	OVA17641.1	1707	1.6e-187	Hs1pro-1 [Macleaya cordata]	XM_010069208.2	XM_010069208	93	2.79419e-38	PREDICTED: Eucalyptus grandis nematode resistance protein-like HSPRO2 (LOC104454380), mRNA	--	--	--	--	O04203	1212	1.8e-131	Nematode resistance protein-like HSPRO2 OS=Arabidopsis thaliana GN=HSPRO2 PE=1 SV=1	PF07231	Hs1pro-1 N-terminus	GO:0006952	defense response	--	--	--	--	--	--
Cluster-24085.60575	538.313	8125.13	-3.9161	4.9429e-12	1.9026e-08	2731	4648861	XP_010940811.1	528	9.7e-51	PREDICTED: mechanosensitive ion channel protein 10-like isoform X1 [Elaeis guineensis]	--	--	--	--	--	K22048	MSL4S	mechanosensitive ion channel protein 4/5/6/7/8/9/10	http://www.genome.jp/dbget-bin/www_bget?ko:K22048	Q9LYG9	413	9.4e-39	Mechanosensitive ion channel protein 10 OS=Arabidopsis thaliana GN=MSL10 PE=1 SV=1	PF00404//PF13499//PF13202//PF00036//PF00540//PF13833//PF12763//PF13405//PF00924//PF10591	Dockerin type I repeat//EF-hand domain pair//EF hand//EF hand//gag gene protein p17 (matrix protein)//EF-hand domain pair//Cytoskeletal-regulatory complex EF hand//EF-hand domain//Mechanosensitive ion channel//Secreted protein acidic and rich in cysteine Ca binding region	GO:0005975//GO:0055085//GO:0007165	carbohydrate metabolic process//transmembrane transport//signal transduction	GO:0004553//GO:0005198//GO:0005515//GO:0005509	hydrolase activity, hydrolyzing O-glycosyl compounds//structural molecule activity//protein binding//calcium ion binding	GO:0005578//GO:0016020	proteinaceous extracellular matrix//membrane	--	--
Cluster-24085.10294	0	83.2007	-9.0088	6.5333e-12	2.2633e-08	550	--	--	--	--	--	--	--	--	--	--	--	--	--	--	--	--	--	--	--	--	--	--	--	--	--	--	--	--
Cluster-24085.14164	720.45	4805.02	-2.7377	6.4151e-12	2.2633e-08	1410	4286433	XP_010251254.1	674	5.9e-68	PREDICTED: uncharacterized protein LOC104593196 [Nelumbo nucifera]	XM_008808682.1	XM_008808682	40	4.79933e-09	PREDICTED: Phoenix dactylifera uncharacterized LOC103719437 (LOC103719437), mRNA	--	--	--	--	--	--	--	--	--	--	--	--	--	--	--	--	--	--
Cluster-24085.546	18.6283	187.797	-3.3398	6.2674e-12	2.2633e-08	1085	636536	ABY61025.1	1076	1.1e-114	zinc finger-homeodomain protein 3, partial [Saruma henryi]	EU200159.1	EU200159	667	0	Saruma henryi zinc finger-homeodomain protein 3 (ZHD3) mRNA, partial cds	--	--	--	--	Q9SB61	464	4.5e-45	Zinc-finger homeodomain protein 2 OS=Arabidopsis thaliana GN=ZHD1 PE=1 SV=1	--	--	--	--	--	--	--	--	--	--
Cluster-11020.0	10.5245	130.378	-3.6325	7.1669e-12	2.4028e-08	828	9482463	XP_022753664.1	274	8.3e-22	uncharacterized protein LOC111301968 [Durio zibethinus]	--	--	--	--	--	--	--	--	--	--	--	--	--	PF06734	UL97	GO:0016032	viral process	GO:0005524//GO:0004672	ATP binding//protein kinase activity	--	--	--	--
Cluster-24085.29247	252.315	3992.85	-3.9846	7.4742e-12	2.4274e-08	2254	1095366	ACZ48681.1	415	1e-37	Bcl-2-associated athanogene-like protein [Vitis vinifera]	--	--	--	--	--	--	--	--	--	O65373	181	6.2e-12	BAG family molecular chaperone regulator 5, mitochondrial OS=Arabidopsis thaliana GN=BAG5 PE=1 SV=1	PF00337//PF00612//PF02179	Galactoside-binding lectin//IQ calmodulin-binding motif//BAG domain	--	--	GO:0030246//GO:0005515//GO:0051087	carbohydrate binding//protein binding//chaperone binding	--	--	--	--
Cluster-24085.51159	4572.14	632.384	2.8534	7.8844e-12	2.4831e-08	1677	6439101	XP_016506558.1	593	1.7e-58	PREDICTED: protein STAY-GREEN, chloroplastic-like [Nicotiana tabacum]	XM_012982582.1	XM_012982582	167	1.44325e-79	PREDICTED: Erythranthe guttatus protein STAY-GREEN, chloroplastic-like (LOC105958581), mRNA	K22013	SGR, SGRL	magnesium dechelatase	http://www.genome.jp/dbget-bin/www_bget?ko:K22013	Q66WT5	571	2.8e-57	Protein STAY-GREEN 2, chloroplastic OS=Arabidopsis thaliana GN=SGR2 PE=2 SV=1	--	--	--	--	--	--	--	--	--	--
Cluster-24085.23328	904.6	4343.7	-2.2638	8.4719e-12	2.5284e-08	2419	4295088	XP_010262557.1	1050	2.5e-111	PREDICTED: E3 ubiquitin-protein ligase RDUF1-like [Nelumbo nucifera]	--	--	--	--	--	K11982	RNF115_126	E3 ubiquitin-protein ligase RNF115/126	http://www.genome.jp/dbget-bin/www_bget?ko:K11982	P0CH30	360	1.2e-32	E3 ubiquitin-protein ligase RING1 OS=Gossypium hirsutum GN=RING1 PE=1 SV=1	PF03854//PF17122//PF13639//PF00130//PF12861//PF01055//PF12678//PF11789//PF14634//PF00097//PF17123	P-11 zinc finger//Zinc-finger//Ring finger domain//Phorbol esters/diacylglycerol binding domain (C1 domain)//Anaphase-promoting complex subunit 11 RING-H2 finger//Glycosyl hydrolases family 31//RING-H2 zinc finger//Zinc-finger of the MIZ type in Nse subunit//zinc-RING finger domain//Zinc finger, C3HC4 type (RING finger)//RING-like zinc finger	GO:0035556//GO:0005975//GO:0016567	intracellular signal transduction//carbohydrate metabolic process//protein ubiquitination	GO:0005515//GO:0008270//GO:0046872//GO:0004553//GO:0004842//GO:0003723	protein binding//zinc ion binding//metal ion binding//hydrolase activity, hydrolyzing O-glycosyl compounds//ubiquitin-protein transferase activity//RNA binding	GO:0005680	anaphase-promoting complex	--	--
Cluster-24085.40605	323.038	4362.94	-3.756	8.5148e-12	2.5284e-08	3080	8677905	OVA02732.1	457	1.9e-42	Protein phosphatase 2C ..PP2C..-like domain [Macleaya cordata]	--	--	--	--	--	K17506	PPM1L, PP2CE	protein phosphatase 1L	http://www.genome.jp/dbget-bin/www_bget?ko:K17506	O80871	393	2.2e-36	Probable protein phosphatase 2C 25 OS=Arabidopsis thaliana GN=At2g30020 PE=1 SV=1	PF00481	Protein phosphatase 2C	--	--	GO:0003824	catalytic activity	--	--	--	--
Cluster-24085.17172	76.7994	2405.58	-4.9711	1.295e-11	3.6377e-08	1651	4290943	XP_010257113.1	1070	8.3e-114	PREDICTED: uncharacterized protein LOC104597338 [Nelumbo nucifera]	--	--	--	--	--	--	--	--	--	--	--	--	--	--	--	--	--	--	--	--	--	--	--
Cluster-24085.61074	1523.15	8293.54	-2.445	1.2788e-11	3.6377e-08	4396	8684029	OVA08856.1	958	2.1e-100	zinc finger protein [Macleaya cordata]	HQ664634.1	HQ664634	69	1.15138e-24	Saruma henryi ribosomal protein L2 (rpl2) gene, exons 1, 2 and partial cds; ribosomal protein L23 (rpl23) gene, complete cds; tRNA-Ile (trnI-CAU) gene, complete sequence; hypothetical chloroplast RF2 (ycf2) gene, complete cds; tRNA-Leu (trnL-CAA) gene, complete sequence; NADH-plastoquinone oxidoreductase subunit 2 (ndhB), ribosomal protein S7 (rps7), and ribosomal protein S12 (rps12) genes, compl…	K11982	RNF115_126	E3 ubiquitin-protein ligase RNF115/126	http://www.genome.jp/dbget-bin/www_bget?ko:K11982	Q8LPN7	429	2.1e-40	E3 ubiquitin-protein ligase RING1-like OS=Arabidopsis thaliana GN=At3g19950 PE=1 SV=1	PF14634//PF13639//PF00097//PF17123//PF12678//PF12861	zinc-RING finger domain//Ring finger domain//Zinc finger, C3HC4 type (RING finger)//RING-like zinc finger//RING-H2 zinc finger//Anaphase-promoting complex subunit 11 RING-H2 finger	GO:0016567	protein ubiquitination	GO:0004842//GO:0005515//GO:0008270//GO:0046872	ubiquitin-protein transferase activity//protein binding//zinc ion binding//metal ion binding	GO:0005680	anaphase-promoting complex	--	--
Cluster-24085.3904	56.212	484.58	-3.1105	1.5908e-11	4.3509e-08	1842	--	--	--	--	--	--	--	--	--	--	--	--	--	--	--	--	--	--	--	--	--	--	--	--	--	--	--	--
Cluster-24085.22700	382.491	2384.45	-2.6407	2.3892e-11	6.3669e-08	1822	4306642	XP_010277938.1	204	2.4e-13	PREDICTED: F-box protein SKIP27-like [Nelumbo nucifera]	--	--	--	--	--	--	--	--	--	--	--	--	--	--	--	--	--	--	--	--	--	--	--
Cluster-167.0	0	64.6307	-8.646	2.9052e-11	7.5444e-08	1429	10943928	XP_024191390.1	1932	8e-214	uncharacterized protein LOC112195242 isoform X6 [Rosa chinensis]	XM_004302269.2	XM_004302269	330	2.99936e-170	PREDICTED: Fragaria vesca subsp. vesca uncharacterized LOC101311974 (LOC101311974), transcript variant X3, mRNA	--	--	--	--	--	--	--	--	--	--	--	--	--	--	--	--	--	--
Cluster-24085.25739	201.609	2067.09	-3.3582	2.9763e-11	7.5444e-08	1198	4281400	XP_010253019.1	519	4.7e-50	PREDICTED: uncharacterized protein LOC104594432 [Nelumbo nucifera]	XM_009396373.2	XM_009396373	52	8.66352e-16	PREDICTED: Musa acuminata subsp. malaccensis uncharacterized LOC103980088 (LOC103980088), mRNA	--	--	--	--	--	--	--	--	--	--	--	--	--	--	--	--	--	--
Cluster-24085.2347	10.4019	167.972	-4.0071	3.1386e-11	7.7665e-08	1275	4297079	XP_010265194.1	1195	2e-128	PREDICTED: probable carboxylesterase 6 [Nelumbo nucifera]	--	--	--	--	--	--	--	--	--	Q9LFR7	846	2.7e-89	Probable carboxylesterase 17 OS=Arabidopsis thaliana GN=CXE17 PE=2 SV=1	PF00326//PF07859	Prolyl oligopeptidase family//alpha/beta hydrolase fold	GO:0006508//GO:0008152	proteolysis//metabolic process	GO:0008236//GO:0016787	serine-type peptidase activity//hydrolase activity	--	--	--	--
Cluster-24085.20422	124.711	656.593	-2.3971	3.6165e-11	8.7408e-08	2313	4617403	XP_010919180.1	352	2.1e-30	PREDICTED: growth-regulating factor 10-like [Elaeis guineensis]	XM_016017614.1	XM_016017614	77	2.14744e-29	PREDICTED: Ziziphus jujuba growth-regulating factor 4-like (LOC107410212), mRNA	--	--	--	--	Q6EPP9	281	1.6e-23	Growth-regulating factor 10 OS=Oryza sativa subsp. japonica GN=GRF10 PE=2 SV=1	PF08880//PF13374//PF00577	QLQ//Tetratricopeptide repeat//Outer membrane usher protein	GO:0006810//GO:0006355	transport//regulation of transcription, DNA-templated	GO:0005524//GO:0005215//GO:0005515	ATP binding//transporter activity//protein binding	GO:0016020//GO:0005634	membrane//nucleus	--	--
Cluster-24085.4217	52.1306	572.853	-3.4616	4.0688e-11	9.6106e-08	837	4308929	XP_010242152.1	241	5.6e-18	PREDICTED: uncharacterized protein LOC104586566 [Nelumbo nucifera]	--	--	--	--	--	--	--	--	--	--	--	--	--	--	--	--	--	--	--	--	--	--	--
Cluster-24085.14375	597.99	16089.8	-4.75	4.7926e-11	1.1069e-07	2180	--	--	--	--	--	XM_003522219.3	XM_003522219	109	3.28913e-47	PREDICTED: Glycine max putative nuclease HARBI1 (LOC100809836), mRNA	--	--	--	--	Q96MB7	239	1.1e-18	Putative nuclease HARBI1 OS=Homo sapiens GN=HARBI1 PE=1 SV=1	PF14984//PF04827	CD24 protein//Plant transposon protein	GO:0007155	cell adhesion	GO:0016788	hydrolase activity, acting on ester bonds	--	--	--	--
Cluster-21048.0	1.67224	86.0859	-5.6395	5.1112e-11	1.1548e-07	1731	9350660	ASZ85176.1	1926	4.8e-213	elongation factor 1-alpha [Hylocereus polyrhizus]	EF362804.1	EF362804	1731	0	Homo sapiens EF1a mRNA, complete cds	K03231	EEF1A	elongation factor 1-alpha	http://www.genome.jp/dbget-bin/www_bget?ko:K03231	Q66RN5	2267	6.2e-254	Elongation factor 1-alpha 1 OS=Felis catus GN=EEF1A1 PE=2 SV=1	PF00503//PF03144//PF01926	G-protein alpha subunit//Elongation factor Tu domain 2//50S ribosome-binding GTPase	GO:0007165//GO:0007186	signal transduction//G-protein coupled receptor signaling pathway	GO:0031683//GO:0003924//GO:0004871//GO:0019001//GO:0005525	G-protein beta/gamma-subunit complex binding//GTPase activity//signal transducer activity//guanyl nucleotide binding//GTP binding	--	--	KOG0052	Translation elongation factor EF-1 alpha/Tu
Cluster-24085.30682	17.1746	262.877	-3.941	5.6467e-11	1.2486e-07	425	7304237	XP_018830705.1	172	2.9e-10	PREDICTED: LEAF RUST 10 DISEASE-RESISTANCE LOCUS RECEPTOR-LIKE PROTEIN KINASE-like 2.1 isoform X2 [Juglans regia]	--	--	--	--	--	--	--	--	--	Q9FID5	148	7.8e-09	Probable receptor-like protein kinase At5g39030 OS=Arabidopsis thaliana GN=At5g39030 PE=2 SV=1	PF09026	Centromere protein B dimerisation domain	GO:0006355	regulation of transcription, DNA-templated	GO:0003677//GO:0003682	DNA binding//chromatin binding	GO:0000775//GO:0000785//GO:0005634	chromosome, centromeric region//chromatin//nucleus	--	--
Cluster-24085.17619	403.979	5853.79	-3.8575	6.8339e-11	1.4205e-07	1552	4292203	XP_010258783.1	399	5e-36	PREDICTED: ethylene-responsive transcription factor 5 [Nelumbo nucifera]	XM_018975669.1	XM_018975669	56	6.75325e-18	PREDICTED: Juglans regia ethylene-responsive transcription factor 5-like (LOC108998909), mRNA	K09286	EREBP	EREBP-like factor	http://www.genome.jp/dbget-bin/www_bget?ko:K09286	O80341	342	9.1e-31	Ethylene-responsive transcription factor 5 OS=Arabidopsis thaliana GN=ERF5 PE=2 SV=1	PF09238//PF00847	Interleukin-4 receptor alpha chain, N-terminal//AP2 domain	GO:0007165//GO:0002532//GO:0006355	signal transduction//production of molecular mediator involved in inflammatory response//regulation of transcription, DNA-templated	GO:0004896//GO:0003700	cytokine receptor activity//transcription factor activity, sequence-specific DNA binding	GO:0016021//GO:0005667	integral component of membrane//transcription factor complex	--	--
Cluster-24085.2032	35.2066	680.061	-4.2767	6.704e-11	1.4205e-07	1121	4286433	XP_010251254.1	543	7.2e-53	PREDICTED: uncharacterized protein LOC104593196 [Nelumbo nucifera]	--	--	--	--	--	--	--	--	--	--	--	--	--	--	--	--	--	--	--	--	--	--	--
Cluster-24085.56944	375.783	3866.68	-3.3633	6.5804e-11	1.4205e-07	2348	4286471	XP_010251299.1	1733	1.6e-190	PREDICTED: U-box domain-containing protein 19-like [Nelumbo nucifera]	--	--	--	--	--	--	--	--	--	O80742	1073	2.4e-115	U-box domain-containing protein 19 OS=Arabidopsis thaliana GN=PUB19 PE=2 SV=1	PF11789//PF04564//PF01258//PF00514	Zinc-finger of the MIZ type in Nse subunit//U-box domain//Prokaryotic dksA/traR C4-type zinc finger//Armadillo/beta-catenin-like repeat	GO:0016567	protein ubiquitination	GO:0008270//GO:0005515//GO:0004842	zinc ion binding//protein binding//ubiquitin-protein transferase activity	--	--	--	--
Cluster-24085.21894	71.7096	532.798	-2.893	7.7211e-11	1.5734e-07	2300	4307472	XP_010279056.1	363	1.1e-31	PREDICTED: WRKY transcription factor 22 [Nelumbo nucifera]	XM_008799031.2	XM_008799031	68	2.15034e-24	PREDICTED: Phoenix dactylifera WRKY transcription factor 22-like (LOC103712469), mRNA	K13425	WRKY22	WRKY transcription factor 22	http://www.genome.jp/dbget-bin/www_bget?ko:K13425	O04609	266	8.8e-22	WRKY transcription factor 22 OS=Arabidopsis thaliana GN=WRKY22 PE=2 SV=1	PF03106	WRKY DNA -binding domain	GO:0006355	regulation of transcription, DNA-templated	GO:0003700//GO:0043565	transcription factor activity, sequence-specific DNA binding//sequence-specific DNA binding	GO:0005667	transcription factor complex	--	--
Cluster-24085.65646	210.797	2387.57	-3.5024	8.4179e-11	1.6824e-07	1260	7035474	XP_017969538.1	276	7.4e-22	PREDICTED: uncharacterized protein LOC18613679 [Theobroma cacao]	--	--	--	--	--	--	--	--	--	--	--	--	--	--	--	--	--	--	--	--	--	--	--
Cluster-24085.34260	153.043	8.43527	4.1821	8.7604e-11	1.7178e-07	892	10783486	PPS19438.1	612	5.7e-61	hypothetical protein GOBAR_AA01130 [Gossypium barbadense]	--	--	--	--	--	K13993	HSP20	HSP20 family protein	http://www.genome.jp/dbget-bin/www_bget?ko:K13993	P30222	555	1e-55	Small heat shock protein, chloroplastic OS=Petunia hybrida GN=HSP22 PE=2 SV=1	--	--	--	--	--	--	--	--	--	--
Cluster-24085.14452	9.03099	202.489	-4.5001	9.3947e-11	1.8081e-07	2136	6488825	XP_016579103.1	266	1.8e-20	PREDICTED: uncharacterized protein LOC107876762 [Capsicum annuum]	--	--	--	--	--	--	--	--	--	Q8H0Y8	182	4.5e-12	Probable WRKY transcription factor 41 OS=Arabidopsis thaliana GN=WRKY41 PE=2 SV=2	--	--	--	--	--	--	--	--	--	--
Cluster-24085.1317	7.10356	109.472	-3.9507	1.0581e-10	1.9994e-07	2665	--	--	--	--	--	--	--	--	--	--	--	--	--	--	--	--	--	--	PF15221	Lens epithelial cell protein LEP503	GO:0007275	multicellular organismal development	--	--	--	--	--	--
Cluster-24085.44672	3272.59	914.971	1.8386	1.5824e-10	2.9366e-07	1227	8695043	OVA19870.1	1553	6.1e-170	Pyruvate phosphate dikinase [Macleaya cordata]	XM_018949670.1	XM_018949670	401	0	PREDICTED: Juglans regia alpha-glucan water dikinase, chloroplastic (LOC108979086), transcript variant X3, mRNA	K08244	R1	alpha-glucan, water dikinase	http://www.genome.jp/dbget-bin/www_bget?ko:K08244	Q9SAC6	1443	1.6e-158	Alpha-glucan water dikinase 1, chloroplastic OS=Arabidopsis thaliana GN=GWD1 PE=1 SV=2	--	--	--	--	--	--	--	--	--	--
Cluster-24085.44733	148.253	1076.94	-2.8622	1.9127e-10	3.4875e-07	2325	3647022	CDO99509.1	368	2.9e-32	unnamed protein product [Coffea canephora]	--	--	--	--	--	--	--	--	--	Q94ID6	241	7e-19	Ethylene-responsive transcription factor 12 OS=Arabidopsis thaliana GN=ERF12 PE=2 SV=1	PF00847	AP2 domain	GO:0006355	regulation of transcription, DNA-templated	GO:0003700	transcription factor activity, sequence-specific DNA binding	GO:0005667	transcription factor complex	--	--
Cluster-24085.74930	39.2424	300.256	-2.9345	2.7523e-10	4.9317e-07	1666	4306521	XP_010277779.1	450	6.5e-42	PREDICTED: putative disease resistance protein RGA3 [Nelumbo nucifera]	--	--	--	--	--	--	--	--	--	Q9LRR4	376	1.1e-34	Putative disease resistance RPP13-like protein 1 OS=Arabidopsis thaliana GN=RPPL1 PE=3 SV=1	--	--	--	--	--	--	--	--	--	--
Cluster-24085.12168	204.363	1417.23	-2.795	3.5031e-10	6.1708e-07	1220	2475264	ERN16148.1	514	1.8e-49	hypothetical protein AMTR_s00030p00216100 [Amborella trichopoda]	--	--	--	--	--	--	--	--	--	Q9SJ52	387	4.3e-36	Protein YLS9 OS=Arabidopsis thaliana GN=YLS9 PE=2 SV=1	--	--	--	--	--	--	--	--	--	--
Cluster-24085.20026	746.996	6451.17	-3.1105	5.0128e-10	8.6829e-07	1068	2105505	XP_004293846.1	276	6.3e-22	PREDICTED: ethylene-responsive transcription factor 4 [Fragaria vesca subsp. vesca]	JN256074.1	JN256074	79	7.53352e-31	Diospyros kaki ethylene response factor 4 (ERF4) mRNA, partial cds	K09286	EREBP	EREBP-like factor	http://www.genome.jp/dbget-bin/www_bget?ko:K09286	Q9FE67	251	2.2e-20	Ethylene-responsive transcription factor 9 OS=Arabidopsis thaliana GN=ERF9 PE=2 SV=1	PF06112//PF00847//PF15761	Gammaherpesvirus capsid protein//AP2 domain//Immortalisation up-regulated protein	GO:0006355	regulation of transcription, DNA-templated	GO:0003700	transcription factor activity, sequence-specific DNA binding	GO:0005667//GO:0019028//GO:0005634	transcription factor complex//viral capsid//nucleus	--	--
Cluster-24085.1174	41.5486	360.701	-3.1186	7.5332e-10	1.2835e-06	1117	1028179	XP_002510653.1	413	8.5e-38	PREDICTED: uncharacterized protein LOC8267890 [Ricinus communis]	--	--	--	--	--	--	--	--	--	--	--	--	--	PF01297	Zinc-uptake complex component A periplasmic	GO:0030001	metal ion transport	GO:0046872	metal ion binding	--	--	--	--
Cluster-24085.2521	186.642	2128.67	-3.5126	8.331e-10	1.3965e-06	1763	--	--	--	--	--	--	--	--	--	--	--	--	--	--	Q93WU8	157	2.9e-09	Probable WRKY transcription factor 54 OS=Arabidopsis thaliana GN=WRKY54 PE=2 SV=2	PF04847//PF03106	Calcipressin//WRKY DNA -binding domain	GO:0006355//GO:0019722	regulation of transcription, DNA-templated//calcium-mediated signaling	GO:0003700//GO:0043565	transcription factor activity, sequence-specific DNA binding//sequence-specific DNA binding	GO:0005667	transcription factor complex	--	--
Cluster-24085.6697	26.7659	269.647	-3.3378	9.8857e-10	1.6308e-06	1400	4306521	XP_010277779.1	636	1.5e-63	PREDICTED: putative disease resistance protein RGA3 [Nelumbo nucifera]	--	--	--	--	--	--	--	--	--	Q7XA40	498	6.7e-49	Putative disease resistance protein RGA3 OS=Solanum bulbocastanum GN=RGA3 PE=2 SV=2	PF00931//PF13855//PF00560	NB-ARC domain//Leucine rich repeat//Leucine Rich Repeat	--	--	GO:0043531//GO:0005515	ADP binding//protein binding	--	--	--	--
Cluster-24085.18746	136.602	14.1769	3.2737	1.1215e-09	1.8212e-06	1961	--	--	--	--	--	--	--	--	--	--	--	--	--	--	--	--	--	--	--	--	--	--	--	--	--	--	--	--
Cluster-24085.74929	12.1283	156.725	-3.6964	1.3513e-09	2.1606e-06	610	6718309	OAY39937.1	299	7.7e-25	hypothetical protein MANES_10G135700 [Manihot esculenta]	--	--	--	--	--	--	--	--	--	Q9LRR4	235	9.2e-19	Putative disease resistance RPP13-like protein 1 OS=Arabidopsis thaliana GN=RPPL1 PE=3 SV=1	--	--	--	--	--	--	--	--	--	--
Cluster-24085.11748	4.05606	87.4421	-4.4216	1.6542e-09	2.5659e-06	532	--	--	--	--	--	--	--	--	--	--	--	--	--	--	--	--	--	--	--	--	--	--	--	--	--	--	--	--
Cluster-24085.73822	19.8155	188.041	-3.252	1.6412e-09	2.5659e-06	1588	--	--	--	--	--	--	--	--	--	--	--	--	--	--	--	--	--	--	PF00319	SRF-type transcription factor (DNA-binding and dimerisation domain)	--	--	GO:0003677//GO:0046983	DNA binding//protein dimerization activity	--	--	--	--
Cluster-10639.0	51.5253	0	7.9729	2.0926e-09	3.1983e-06	1640	5494357	BAS78035.1	2370	1.5e-264	Os02g0268100 [Oryza sativa Japonica Group]	XM_015770521.1	XM_015770521	1640	0	PREDICTED: Oryza sativa Japonica Group glutelin type-B 5 (LOC4328968), mRNA	--	--	--	--	Q6ERU3	2370	6.7e-266	Glutelin type-B 5 OS=Oryza sativa subsp. japonica GN=GLUB5 PE=2 SV=1	PF00190//PF03079	Cupin//ARD/ARD' family	GO:0055114	oxidation-reduction process	GO:0045735//GO:0010309	nutrient reservoir activity//acireductone dioxygenase [iron(II)-requiring] activity	--	--	--	--
Cluster-24085.74454	11.1487	172.08	-3.9441	2.1928e-09	3.3028e-06	821	4046829	XP_009416330.1	276	4.8e-22	PREDICTED: L-ascorbate oxidase homolog [Musa acuminata subsp. malaccensis]	XM_009386681.2	XM_009386681	94	2.63361e-39	PREDICTED: Musa acuminata subsp. malaccensis L-ascorbate oxidase homolog (LOC103972366), mRNA	K00423	E1.10.3.3	L-ascorbate oxidase	http://www.genome.jp/dbget-bin/www_bget?ko:K00423	P29162	243	1.5e-19	L-ascorbate oxidase homolog OS=Nicotiana tabacum PE=2 SV=1	PF07732	Multicopper oxidase	--	--	GO:0005507	copper ion binding	--	--	--	--
Cluster-22954.0	89.3235	0.749716	6.9154	2.4602e-09	3.6527e-06	1715	5527053	BAT10732.1	2450	8.2e-274	Os10g0400200 [Oryza sativa Japonica Group]	XM_015758673.1	XM_015758673	1712	0	PREDICTED: Oryza sativa Japonica Group glutelin type-A 2 (LOC4348563), mRNA	--	--	--	--	P07730	2450	3.7e-275	Glutelin type-A 2 OS=Oryza sativa subsp. japonica GN=GLUA2 PE=1 SV=1	PF03079//PF00190	ARD/ARD' family//Cupin	GO:0055114	oxidation-reduction process	GO:0045735//GO:0010309	nutrient reservoir activity//acireductone dioxygenase [iron(II)-requiring] activity	--	--	--	--
Cluster-24085.21599	158.565	1423.33	-3.1676	2.9556e-09	4.3263e-06	1235	--	--	--	--	--	XM_010543559.1	XM_010543559	42	3.23791e-10	PREDICTED: Tarenaya hassleriana uncharacterized LOC104815238 (LOC104815238), mRNA	--	--	--	--	--	--	--	--	--	--	--	--	--	--	--	--	--	--
Cluster-24085.74928	1.82057	76.954	-5.4317	3.2487e-09	4.6894e-06	756	--	--	--	--	--	--	--	--	--	--	--	--	--	--	--	--	--	--	--	--	--	--	--	--	--	--	--	--
Cluster-24085.48523	172.678	1143.05	-2.727	3.4802e-09	4.9546e-06	1726	8683395	OVA08222.1	446	2e-41	Development..cell death domain [Macleaya cordata]	XM_008808276.2	XM_008808276	72	9.60107e-27	PREDICTED: Phoenix dactylifera B2 protein-like (LOC103719163), mRNA	--	--	--	--	P37707	281	1.2e-23	B2 protein OS=Daucus carota PE=2 SV=1	PF00951	Arterivirus GL envelope glycoprotein	--	--	--	--	GO:0019031	viral envelope	--	--
Cluster-10495.0	31.9078	588.636	-4.209	3.5863e-09	5.0368e-06	720	9079887	XP_021813428.1	308	8.2e-26	uncharacterized protein LOC110756322 [Prunus avium]	--	--	--	--	--	--	--	--	--	--	--	--	--	--	--	--	--	--	--	--	--	--	--
Cluster-11760.0	272.525	0.689641	8.5605	4.4883e-09	6.1377e-06	648	4307681	XP_010279350.1	209	2.2e-14	PREDICTED: non-specific lipid-transfer protein 2-like [Nelumbo nucifera]	--	--	--	--	--	--	--	--	--	P82900	153	3.1e-09	Non-specific lipid-transfer protein 2G OS=Triticum aestivum PE=1 SV=2	PF01807	CHC2 zinc finger	GO:0006351//GO:0006260//GO:0006269	transcription, DNA-templated//DNA replication//DNA replication, synthesis of RNA primer	GO:0008270//GO:0003896//GO:0003677	zinc ion binding//DNA primase activity//DNA binding	GO:0005657//GO:0005730	replication fork//nucleolus	--	--
Cluster-7020.0	0.314329	83.7433	-8.0554	4.4368e-09	6.1377e-06	1662	81424	NP_066487.1	667	4.5e-67	cytochrome c oxidase subunit 3 [Rhodomonas salina]	KX079704.1	KX079704	1662	0	Homo sapiens isolate 1173 mitochondrion, complete genome	K02262	COX3	cytochrome c oxidase subunit 3	http://www.genome.jp/dbget-bin/www_bget?ko:K02262	P00414	1011	2.6e-108	Cytochrome c oxidase subunit 3 OS=Homo sapiens GN=MT-CO3 PE=1 SV=2	PF04834//PF00895//PF00119	Early E3 14.5 kDa protein//ATP synthase protein 8//ATP synthase A chain	GO:0015992//GO:0009966//GO:0015986	proton transport//regulation of signal transduction//ATP synthesis coupled proton transport	GO:0015078	hydrogen ion transmembrane transporter activity	GO:0000276//GO:0016021	mitochondrial proton-transporting ATP synthase complex, coupling factor F(o)//integral component of membrane	KOG4664	Cytochrome oxidase subunit III and related proteins
Cluster-24085.2205	0	46.7484	-8.1806	5.3017e-09	7.1558e-06	591	--	--	--	--	--	--	--	--	--	--	--	--	--	--	--	--	--	--	--	--	--	--	--	--	--	--	--	--
Cluster-24085.6752	24.9005	202.757	-3.0285	5.6531e-09	7.5324e-06	2334	3723980	XP_008782588.1	469	5.7e-44	PREDICTED: serine..threonine-protein kinase At5g01020-like [Phoenix dactylifera]	XM_018988627.1	XM_018988627	80	4.65819e-31	PREDICTED: Juglans regia serine/threonine-protein kinase At5g01020-like (LOC109008510), mRNA	--	--	--	--	Q8GXZ3	382	3.2e-35	Serine/threonine-protein kinase At5g01020 OS=Arabidopsis thaliana GN=At5g01020 PE=1 SV=1	PF01080//PF00069//PF07714	Presenilin//Protein kinase domain//Protein tyrosine kinase	GO:0006468	protein phosphorylation	GO:0004190//GO:0004672//GO:0005524	aspartic-type endopeptidase activity//protein kinase activity//ATP binding	GO:0016021	integral component of membrane	--	--
Cluster-24085.20351	379.334	2322.9	-2.615	6.4843e-09	8.4175e-06	1428	8212728	XP_020268813.1	453	2.5e-42	ethylene-responsive transcription factor RAP2-2-like [Asparagus officinalis]	XM_016113485.1	XM_016113485	85	4.69318e-34	PREDICTED: Arachis duranensis ethylene-responsive transcription factor RAP2-3-like (LOC107492462), mRNA	K09286	EREBP	EREBP-like factor	http://www.genome.jp/dbget-bin/www_bget?ko:K09286	O22259	318	5.1e-28	Ethylene-responsive transcription factor ERF071 OS=Arabidopsis thaliana GN=ERF071 PE=2 SV=1	--	--	--	--	--	--	--	--	--	--
Cluster-24085.20695	236.87	1700.85	-2.8443	6.4936e-09	8.4175e-06	2476	10730614	PPD92052.1	522	4.3e-50	hypothetical protein GOBAR_DD11005 [Gossypium barbadense]	XM_010044570.2	XM_010044570	36	1.4247e-06	PREDICTED: Eucalyptus grandis probable calcium-binding protein CML28 (LOC104432079), mRNA	K13448	CML	calcium-binding protein CML	http://www.genome.jp/dbget-bin/www_bget?ko:K13448	Q9SVG9	480	1.4e-46	Calcium-binding protein CML42 OS=Arabidopsis thaliana GN=CML42 PE=1 SV=1	PF13202//PF13499//PF12763//PF00036//PF13405//PF13833//PF10591	EF hand//EF-hand domain pair//Cytoskeletal-regulatory complex EF hand//EF hand//EF-hand domain//EF-hand domain pair//Secreted protein acidic and rich in cysteine Ca binding region	GO:0007165	signal transduction	GO:0005509//GO:0005515	calcium ion binding//protein binding	GO:0005578	proteinaceous extracellular matrix	--	--
Cluster-24085.42603	1299.85	10867.9	-3.0638	6.5604e-09	8.4175e-06	1626	4292203	XP_010258783.1	421	1.5e-38	PREDICTED: ethylene-responsive transcription factor 5 [Nelumbo nucifera]	XM_010921409.1	XM_010921409	83	6.93394e-33	PREDICTED: Elaeis guineensis ethylene-responsive transcription factor ERF105-like (LOC105043733), mRNA	K09286	EREBP	EREBP-like factor	http://www.genome.jp/dbget-bin/www_bget?ko:K09286	Q9LW48	277	3.3e-23	Ethylene-responsive transcription factor 5 OS=Nicotiana sylvestris GN=ERF5 PE=2 SV=1	PF00847	AP2 domain	GO:0006355	regulation of transcription, DNA-templated	GO:0003700	transcription factor activity, sequence-specific DNA binding	GO:0005667	transcription factor complex	--	--
Cluster-24085.1287	0.314329	112.886	-8.493	6.9669e-09	8.7879e-06	1116	7417251	OIW10181.1	293	7e-24	hypothetical protein TanjilG_27932 [Lupinus angustifolius]	--	--	--	--	--	--	--	--	--	Q38Q40	215	3.5e-16	Ethylene-responsive transcription factor ERF122 OS=Arabidopsis thaliana GN=ERF122 PE=2 SV=1	PF00847	AP2 domain	GO:0006355	regulation of transcription, DNA-templated	GO:0003700	transcription factor activity, sequence-specific DNA binding	GO:0005667	transcription factor complex	--	--
Cluster-24085.3751	31.1293	562.94	-4.1779	7.0182e-09	8.7879e-06	1575	1723680	XP_003631249.1	1154	1.4e-123	PREDICTED: U-box domain-containing protein 21 [Vitis vinifera]	XM_006469221.2	XM_006469221	64	2.44834e-22	PREDICTED: Citrus sinensis U-box domain-containing protein 21 (LOC102613708), mRNA	--	--	--	--	Q5PNY6	825	9.1e-87	U-box domain-containing protein 21 OS=Arabidopsis thaliana GN=PUB21 PE=2 SV=1	PF01365//PF00514//PF06326//PF11789//PF04564	RIH domain//Armadillo/beta-catenin-like repeat//Vesiculovirus matrix protein//Zinc-finger of the MIZ type in Nse subunit//U-box domain	GO:0016567//GO:0070588//GO:0006816	protein ubiquitination//calcium ion transmembrane transport//calcium ion transport	GO:0004842//GO:0005262//GO:0008270//GO:0005515//GO:0005198	ubiquitin-protein transferase activity//calcium channel activity//zinc ion binding//protein binding//structural molecule activity	GO:0019031//GO:0016020	viral envelope//membrane	--	--
Cluster-24085.15557	568.697	73.5693	2.9517	7.9745e-09	9.8239e-06	716	--	--	--	--	--	--	--	--	--	--	--	--	--	--	--	--	--	--	--	--	--	--	--	--	--	--	--	--
Cluster-24085.40942	362.199	2586.54	-2.8368	8.0346e-09	9.8239e-06	2928	6266171	KZM93789.1	332	5.5e-28	hypothetical protein DCAR_017034 [Daucus carota subsp. sativus]	XM_008663248.1	XM_008663248	45	1.67671e-11	PREDICTED: Zea mays putative RING/U-box superfamily protein (LOC100194220), transcript variant X3, mRNA	K10666	RNF5	E3 ubiquitin-protein ligase RNF5	http://www.genome.jp/dbget-bin/www_bget?ko:K10666	Q8GUK7	255	2.1e-20	E3 ubiquitin-protein ligase RMA3 OS=Arabidopsis thaliana GN=RMA3 PE=1 SV=1	PF12678//PF14634//PF17123//PF13639//PF00097//PF12861	RING-H2 zinc finger//zinc-RING finger domain//RING-like zinc finger//Ring finger domain//Zinc finger, C3HC4 type (RING finger)//Anaphase-promoting complex subunit 11 RING-H2 finger	GO:0016567	protein ubiquitination	GO:0046872//GO:0008270//GO:0004842//GO:0005515	metal ion binding//zinc ion binding//ubiquitin-protein transferase activity//protein binding	GO:0005680	anaphase-promoting complex	KOG0823	Predicted E3 ubiquitin ligase
Cluster-24085.19310	1256.06	9691.16	-2.9479	9.2309e-09	1.1155e-05	2226	7738011	GAV77426.1	455	2.3e-42	VQ domain-containing protein [Cephalotus follicularis]	XM_016042497.1	XM_016042497	44	4.56669e-11	PREDICTED: Ziziphus jujuba calmodulin-binding protein 25 (LOC107431549), mRNA	--	--	--	--	O80683	291	1.1e-24	Calmodulin-binding protein 25 OS=Arabidopsis thaliana GN=CAMBP25 PE=1 SV=1	--	--	--	--	--	--	--	--	--	--
Cluster-24085.20752	3498.65	186.066	4.2334	1.1529e-08	1.3772e-05	4713	4881798	XP_006878500.2	1234	2.3e-132	glucose-1-phosphate adenylyltransferase large subunit 1 [Amborella trichopoda]	NM_001302857.1	KJ476824	335	1.67154e-172	Nelumbo nucifera glucose-1-phosphate adenylyltransferase large subunit 1-like (AGPL1), mRNA >gb|KJ476824.1| Nelumbo nucifera ADP-glucose pyrophosphorylase large subunit (AGPL1) mRNA, complete cds	K00975	glgC	glucose-1-phosphate adenylyltransferase	http://www.genome.jp/dbget-bin/www_bget?ko:K00975	P55233	1151	4.3e-124	Glucose-1-phosphate adenylyltransferase large subunit, chloroplastic/amyloplastic OS=Beta vulgaris GN=AGPS1 PE=2 SV=1	PF00483	Nucleotidyl transferase	GO:0009058	biosynthetic process	GO:0016779	nucleotidyltransferase activity	--	--	--	--
Cluster-24085.54327	0	69.219	-8.7445	1.331e-08	1.5719e-05	409	--	--	--	--	--	--	--	--	--	--	--	--	--	--	--	--	--	--	--	--	--	--	--	--	--	--	--	--
Cluster-24085.19867	513.299	3225.61	-2.6519	1.6068e-08	1.8763e-05	2041	4294410	XP_010261671.1	1574	3.7e-172	PREDICTED: pectinesterase-like [Nelumbo nucifera]	XM_009419256.2	XM_009419256	96	5.18777e-40	PREDICTED: Musa acuminata subsp. malaccensis probable pectinesterase/pectinesterase inhibitor 16 (LOC103997912), mRNA	--	--	--	--	Q9LYT5	1309	8.9e-143	Probable pectinesterase/pectinesterase inhibitor 35 OS=Arabidopsis thaliana GN=PME35 PE=2 SV=1	PF04043//PF01095	Plant invertase/pectin methylesterase inhibitor//Pectinesterase	GO:0005985//GO:0005982//GO:0042545	sucrose metabolic process//starch metabolic process//cell wall modification	GO:0030599//GO:0004857	pectinesterase activity//enzyme inhibitor activity	GO:0005618	cell wall	--	--
Cluster-24085.69151	213.754	2652.77	-3.6342	1.676e-08	1.9354e-05	3813	8979388	XP_021638864.1	466	2.1e-43	protein SAR DEFICIENT 1 [Hevea brasiliensis]	--	--	--	--	--	--	--	--	--	Q9C9T2	378	1.5e-34	Protein SAR DEFICIENT 1 OS=Arabidopsis thaliana GN=SARD1 PE=1 SV=1	PF13718//PF07887	GNAT acetyltransferase 2//Calmodulin binding protein-like	GO:0042967//GO:0006950	acyl-carrier-protein biosynthetic process//response to stress	GO:0005516//GO:0008080	calmodulin binding//N-acetyltransferase activity	--	--	--	--
Cluster-24085.21290	606.841	3269.73	-2.4301	1.9831e-08	2.2649e-05	1290	4304783	XP_010275423.1	518	6.6e-50	PREDICTED: ethylene-responsive transcription factor ERF105-like [Nelumbo nucifera]	AB354581.1	AB354581	72	7.12557e-27	Daucus carota DcERF1 mRNA for transcription factor DcERF1, complete cds	K09286	EREBP	EREBP-like factor	http://www.genome.jp/dbget-bin/www_bget?ko:K09286	Q9LW48	386	6e-36	Ethylene-responsive transcription factor 5 OS=Nicotiana sylvestris GN=ERF5 PE=2 SV=1	PF00847	AP2 domain	GO:0006355	regulation of transcription, DNA-templated	GO:0003700	transcription factor activity, sequence-specific DNA binding	GO:0005667	transcription factor complex	--	--
Cluster-24085.78285	4.1086	129.2	-4.9752	2.1761e-08	2.4582e-05	1490	10680853	XP_023907019.1	1848	4.6e-204	heat shock 70 kDa protein [Quercus suber]	XM_003848774.1	XM_003848774	846	0	Mycosphaerella graminicola IPO323 Hsp70 family protein (MYCGRDRAFT_105895) mRNA, complete cds	K03283	HSPA1s	heat shock 70kDa protein 1/2/6/8	http://www.genome.jp/dbget-bin/www_bget?ko:K03283	Q96W30	1828	4.3e-203	Heat shock 70 kDa protein 2 OS=Paracoccidioides lutzii (strain ATCC MYA-826 / Pb01) GN=HSP70-2 PE=2 SV=2	PF06723//PF02782//PF05509	MreB/Mbl protein//FGGY family of carbohydrate kinases, C-terminal domain//TraY domain	GO:0000746//GO:0000902//GO:0005975	conjugation//cell morphogenesis//carbohydrate metabolic process	GO:0003677//GO:0016773	DNA binding//phosphotransferase activity, alcohol group as acceptor	--	--	KOG0101	Molecular chaperones HSP70/HSC70, HSP70 superfamily
Cluster-24085.45906	3461.35	672.365	2.3643	2.2646e-08	2.5307e-05	3940	1314602	CBI18866.3	3192	0	unnamed protein product, partial [Vitis vinifera]	XM_007225158.1	XM_007225158	804	0	Prunus persica hypothetical protein (PRUPE_ppa001929mg) mRNA, complete cds	K00700	GBE1, glgB	1,4-alpha-glucan branching enzyme	http://www.genome.jp/dbget-bin/www_bget?ko:K00700	P30924	3062	0	1,4-alpha-glucan-branching enzyme OS=Solanum tuberosum GN=SBE1 PE=2 SV=2	PF00128//PF02806//PF02922	Alpha amylase, catalytic domain//Alpha amylase, C-terminal all-beta domain//Carbohydrate-binding module 48 (Isoamylase N-terminal domain)	GO:0005975	carbohydrate metabolic process	GO:0043169//GO:0003824//GO:0004553	cation binding//catalytic activity//hydrolase activity, hydrolyzing O-glycosyl compounds	--	--	KOG0470	1,4-alpha-glucan branching enzyme/starch branching enzyme II
Cluster-24085.30679	43.9466	325.454	-2.889	2.7643e-08	3.0168e-05	506	--	--	--	--	--	--	--	--	--	--	--	--	--	--	--	--	--	--	--	--	--	--	--	--	--	--	--	--
Cluster-24085.4447	0	36.0153	-7.8092	2.7516e-08	3.0168e-05	1347	--	--	--	--	--	--	--	--	--	--	--	--	--	--	--	--	--	--	--	--	--	--	--	--	--	--	--	--
Cluster-267.0	0	31.6995	-21.717	2.7866e-08	3.0168e-05	931	--	--	--	--	--	--	--	--	--	--	--	--	--	--	P24005	928	6.1e-99	Calcium-regulated actin-bundling protein OS=Dictyostelium discoideum GN=abpB PE=1 SV=1	PF13202//PF01213	EF hand//Adenylate cyclase associated (CAP) N terminal	GO:0007010	cytoskeleton organization	GO:0003779//GO:0005509	actin binding//calcium ion binding	--	--	--	--
Cluster-24085.46863	61.7137	364.722	-2.5646	2.8912e-08	3.0977e-05	2567	8688498	OVA13325.1	941	1.2e-98	Glutaredoxin [Macleaya cordata]	--	--	--	--	--	--	--	--	--	Q9LH89	724	7.7e-75	Uncharacterized protein At3g28850 OS=Arabidopsis thaliana GN=At3g28850 PE=3 SV=1	PF00462//PF09026	Glutaredoxin//Centromere protein B dimerisation domain	GO:0006118//GO:0006355//GO:0045454	obsolete electron transport//regulation of transcription, DNA-templated//cell redox homeostasis	GO:0003677//GO:0009055//GO:0015035//GO:0003682	DNA binding//electron carrier activity//protein disulfide oxidoreductase activity//chromatin binding	GO:0005634//GO:0000785//GO:0000775	nucleus//chromatin//chromosome, centromeric region	--	--
Cluster-24085.37663	266.283	1734.16	-2.7041	2.997e-08	3.1462e-05	2684	4308264	XP_010241281.1	1848	8.2e-204	PREDICTED: aspartyl protease family protein 2-like isoform X1 [Nelumbo nucifera]	--	--	--	--	--	K22683	APF2	aspartyl protease family protein	http://www.genome.jp/dbget-bin/www_bget?ko:K22683	Q9LS40	553	5.4e-55	Protein ASPARTIC PROTEASE IN GUARD CELL 1 OS=Arabidopsis thaliana GN=ASPG1 PE=1 SV=1	PF00026	Eukaryotic aspartyl protease	GO:0006508	proteolysis	GO:0004190	aspartic-type endopeptidase activity	--	--	--	--
Cluster-24085.68791	9.0292	206.501	-4.5239	2.9768e-08	3.1462e-05	471	--	--	--	--	--	XM_003597008.2	XM_003597008	46	7.04873e-13	Medicago truncatula xyloglucan endotransglucosylase/hydrolase family protein mRNA	K14504	TCH4	xyloglucan:xyloglucosyl transferase TCH4	http://www.genome.jp/dbget-bin/www_bget?ko:K14504	Q38857	332	4e-30	Xyloglucan endotransglucosylase/hydrolase protein 22 OS=Arabidopsis thaliana GN=XTH22 PE=1 SV=1	PF00722//PF06955	Glycosyl hydrolases family 16//Xyloglucan endo-transglycosylase (XET) C-terminus	GO:0005975//GO:0006073	carbohydrate metabolic process//cellular glucan metabolic process	GO:0004553//GO:0016762	hydrolase activity, hydrolyzing O-glycosyl compounds//xyloglucan:xyloglucosyl transferase activity	GO:0048046//GO:0005618	apoplast//cell wall	--	--
Cluster-14249.0	37.3469	0	7.5094	3.1844e-08	3.2446e-05	1619	6056617	XP_015632411.1	2272	3.4e-253	PREDICTED: glutelin type-A 3 [Oryza sativa Japonica Group]	XM_015776925.1	XM_015776925	1619	0	PREDICTED: Oryza sativa Japonica Group glutelin type-A 3 (LOC4333164), mRNA	--	--	--	--	Q09151	2272	1.5e-254	Glutelin type-A 3 OS=Oryza sativa subsp. japonica GN=GLUA3 PE=2 SV=2	PF03079//PF00190	ARD/ARD' family//Cupin	GO:0055114	oxidation-reduction process	GO:0045735//GO:0010309	nutrient reservoir activity//acireductone dioxygenase [iron(II)-requiring] activity	--	--	--	--
Cluster-1881.0	0	29.5283	-21.628	3.1792e-08	3.2446e-05	903	10373741	PNY06722.1	590	2.1e-58	60S ribosomal protein l7a-like [Trifolium pratense]	--	--	--	--	--	K02936	RP-L7Ae, RPL7A	large subunit ribosomal protein L7Ae	http://www.genome.jp/dbget-bin/www_bget?ko:K02936	O57592	622	1.8e-63	60S ribosomal protein L7a OS=Takifugu rubripes GN=rpl7a PE=3 SV=3	PF10192	Rhodopsin-like GPCR transmembrane domain	GO:0019236//GO:0007186	response to pheromone//G-protein coupled receptor signaling pathway	--	--	--	--	KOG3166	60S ribosomal protein L7A
Cluster-2.0	0	29.5283	-21.628	3.1792e-08	3.2446e-05	739	--	--	--	--	--	--	--	--	--	--	--	--	--	--	--	--	--	--	--	--	--	--	--	--	--	--	--	--
Cluster-24085.60638	706.295	45.0403	3.9742	3.3264e-08	3.3564e-05	3104	7712453	XP_019702954.1	830	1.1e-85	PREDICTED: probable peptide..nitrate transporter At3g43790 isoform X5 [Elaeis guineensis]	--	--	--	--	--	--	--	--	--	Q3EAQ5	728	3.2e-75	Probable peptide/nitrate transporter At3g43790 OS=Arabidopsis thaliana GN=ZIFL2 PE=2 SV=2	PF07690	Major Facilitator Superfamily	GO:0055085	transmembrane transport	--	--	GO:0016021	integral component of membrane	--	--
Cluster-24085.30121	1116.24	4910.28	-2.1373	3.4122e-08	3.4099e-05	2933	4308910	XP_010242129.1	2305	9.1e-257	PREDICTED: U-box domain-containing protein 17 [Nelumbo nucifera]	--	--	--	--	--	--	--	--	--	Q9C7R6	1949	7.8e-217	U-box domain-containing protein 17 OS=Arabidopsis thaliana GN=PUB17 PE=2 SV=1	PF11789//PF04564//PF00514	Zinc-finger of the MIZ type in Nse subunit//U-box domain//Armadillo/beta-catenin-like repeat	GO:0016567	protein ubiquitination	GO:0008270//GO:0004842//GO:0005515	zinc ion binding//ubiquitin-protein transferase activity//protein binding	--	--	--	--
Cluster-10372.0	37.0832	0	7.4983	3.5182e-08	3.4824e-05	605	3753518	XP_008780177.1	338	2.3e-29	PREDICTED: prolamin PPROL 14E, partial [Phoenix dactylifera]	AP014961.1	AP014961	605	0	Oryza sativa Japonica Group DNA, chromosome 5, cultivar: Nipponbare, complete sequence	--	--	--	--	Q42465	268	1.4e-22	Prolamin PPROL 14P OS=Oryza sativa subsp. japonica GN=PROLM20 PE=2 SV=1	--	--	--	--	--	--	--	--	--	--
Cluster-24085.61656	217.477	10.9711	4.325	3.7027e-08	3.6304e-05	537	--	--	--	--	--	--	--	--	--	--	--	--	--	--	--	--	--	--	--	--	--	--	--	--	--	--	--	--
Cluster-24085.6727	0	62.0068	-8.5838	5.9069e-08	5.7374e-05	670	--	--	--	--	--	--	--	--	--	--	--	--	--	--	--	--	--	--	--	--	--	--	--	--	--	--	--	--
Cluster-24085.50171	232.347	885.777	-1.9317	7.8797e-08	7.5827e-05	3795	8688869	OVA13696.1	3058	0	Protein kinase domain [Macleaya cordata]	XM_009393395.2	XM_009393395	381	0	PREDICTED: Musa acuminata subsp. malaccensis receptor-like protein kinase FERONIA (LOC103977782), mRNA	--	--	--	--	Q9SCZ4	2883	0	Receptor-like protein kinase FERONIA OS=Arabidopsis thaliana GN=FER PE=1 SV=1	PF07714//PF00069	Protein tyrosine kinase//Protein kinase domain	GO:0006468	protein phosphorylation	GO:0004672//GO:0005524	protein kinase activity//ATP binding	--	--	--	--
Cluster-24085.9268	33.6995	186.98	-2.4712	8.194e-08	7.8127e-05	3667	8959196	XP_021674485.1	2274	4.5e-253	probable alpha,alpha-trehalose-phosphate synthase [UDP-forming] 10 [Hevea brasiliensis]	NM_001330040.1	NM_001330040	159	8.93379e-75	Gossypium arboreum probable alpha,alpha-trehalose-phosphate synthase [UDP-forming] 9 (LOC108476087), mRNA	K16055	TPS	trehalose 6-phosphate synthase/phosphatase	http://www.genome.jp/dbget-bin/www_bget?ko:K16055	Q9LRA7	2133	4.5e-238	Probable alpha,alpha-trehalose-phosphate synthase [UDP-forming] 9 OS=Arabidopsis thaliana GN=TPS9 PE=2 SV=1	PF02358//PF00982//PF14171	Trehalose-phosphatase//Glycosyltransferase family 20//Toxin SpoIISA, type II toxin-antitoxin system	GO:0009405//GO:0005992	pathogenesis//trehalose biosynthetic process	GO:0003824	catalytic activity	GO:0016021	integral component of membrane	--	--
Cluster-24085.35244	169.805	846.03	-2.3178	8.8258e-08	8.3387e-05	2698	10843609	XP_024010658.1	144	3.2e-06	uncharacterized protein LOC112086111 [Eutrema salsugineum]	--	--	--	--	--	--	--	--	--	--	--	--	--	--	--	--	--	--	--	--	--	--	--
Cluster-24085.35751	113.508	14.6592	2.9301	8.9265e-08	8.3578e-05	1128	--	--	--	--	--	--	--	--	--	--	--	--	--	--	--	--	--	--	--	--	--	--	--	--	--	--	--	--
Cluster-24085.20193	1037.08	3781.19	-1.8665	9.2801e-08	8.6114e-05	1100	--	--	--	--	--	--	--	--	--	--	--	--	--	--	--	--	--	--	PF07690	Major Facilitator Superfamily	GO:0055085	transmembrane transport	--	--	GO:0016021	integral component of membrane	--	--
Cluster-24085.22078	192.912	1826.63	-3.2438	9.764e-08	8.9802e-05	3126	8681824	OVA06651.1	1196	3.8e-128	GDP-fucose protein O-fucosyltransferase [Macleaya cordata]	XM_010267547.2	XM_010267547	238	9.22805e-119	PREDICTED: Nelumbo nucifera uncharacterized protein At1g04910-like (LOC104603496), mRNA	--	--	--	--	Q8W486	304	4.7e-26	Uncharacterized protein At1g04910 OS=Arabidopsis thaliana GN=At1g04910 PE=2 SV=1	--	--	--	--	--	--	--	--	--	--
Cluster-24085.18226	162.84	1073.54	-2.722	1.0049e-07	9.1614e-05	1074	--	--	--	--	--	--	--	--	--	--	--	--	--	--	--	--	--	--	--	--	--	--	--	--	--	--	--	--
Cluster-24085.32405	22.5442	109.663	-2.2854	1.0335e-07	9.3405e-05	628	--	--	--	--	--	XR_001978004.1	XR_001978004	60	1.58073e-20	PREDICTED: Musa acuminata subsp. malaccensis uncharacterized LOC108952849 (LOC108952849), ncRNA	--	--	--	--	--	--	--	--	--	--	--	--	--	--	--	--	--	--
Cluster-24085.4132	16.179	118.352	-2.8761	1.256e-07	0.00011253	745	--	--	--	--	--	--	--	--	--	--	--	--	--	--	--	--	--	--	--	--	--	--	--	--	--	--	--	--
Cluster-24085.50826	100.592	384.602	-1.9354	1.3277e-07	0.00011794	476	9860887	XP_022986523.1	714	4.5e-73	benzyl alcohol O-benzoyltransferase-like [Cucurbita maxima]	--	--	--	--	--	K19861	BEBT, AMAT	benzyl alcohol O-benzoyltransferase	http://www.genome.jp/dbget-bin/www_bget?ko:K19861	Q8GT20	696	2.5e-72	Benzyl alcohol O-benzoyltransferase OS=Nicotiana tabacum GN=HSR201 PE=1 SV=1	PF02458	Transferase family	--	--	GO:0016747	transferase activity, transferring acyl groups other than amino-acyl groups	--	--	--	--
Cluster-24085.15862	18.9783	343.373	-4.1808	1.3511e-07	0.00011899	734	4285173	XP_010249616.1	237	1.4e-17	PREDICTED: ankyrin repeat-containing protein ITN1-like [Nelumbo nucifera]	--	--	--	--	--	--	--	--	--	--	--	--	--	--	--	--	--	--	--	--	--	--	--
Cluster-24085.52547	13.4125	87.3404	-2.7139	1.4395e-07	0.00012572	419	--	--	--	--	--	--	--	--	--	--	--	--	--	--	--	--	--	--	--	--	--	--	--	--	--	--	--	--
Cluster-24085.68438	4.32876	99.8551	-4.5567	1.6994e-07	0.00014718	1133	--	--	--	--	--	--	--	--	--	--	--	--	--	--	--	--	--	--	PF16358//PF01530//PF08290	RcsF lipoprotein//Zinc finger, C2HC type//Hepatitis core protein, putative zinc finger	GO:0006355//GO:0035556//GO:0009405	regulation of transcription, DNA-templated//intracellular signal transduction//pathogenesis	GO:0008270//GO:0005198//GO:0003700	zinc ion binding//structural molecule activity//transcription factor activity, sequence-specific DNA binding	GO:0009279//GO:0005667//GO:0005634	cell outer membrane//transcription factor complex//nucleus	--	--
Cluster-24085.18136	1405.8	7281.41	-2.3729	1.8648e-07	0.00016017	2529	914916	XP_002273185.1	596	1.2e-58	PREDICTED: UPF0496 protein 4 [Vitis vinifera]	--	--	--	--	--	--	--	--	--	Q9LMM6	274	1.1e-22	Protein BPS1, chloroplastic OS=Arabidopsis thaliana GN=BPS1 PE=2 SV=1	PF06363	Picornaviridae P3A protein	--	--	--	--	GO:0019012	virion	--	--
Cluster-24085.37143	7.09069	142.021	-4.3309	2.2288e-07	0.00018987	2522	--	--	--	--	--	--	--	--	--	--	--	--	--	--	--	--	--	--	--	--	--	--	--	--	--	--	--	--
Cluster-24085.53925	1153.73	229.11	2.3322	2.3819e-07	0.00020102	1204	2296686	EOY23419.1	620	9.1e-62	Multidrug resistance-associated protein 14 isoform 2 [Theobroma cacao]	XM_008236576.2	XM_008236576	138	1.35767e-63	PREDICTED: Prunus mume ABC transporter C family member 10-like (LOC103333682), mRNA	K05666	ABCC2	ATP-binding cassette, subfamily C (CFTR/MRP), member 2	http://www.genome.jp/dbget-bin/www_bget?ko:K05666	Q9LYS2	551	4.1e-55	ABC transporter C family member 10 OS=Arabidopsis thaliana GN=ABCC10 PE=2 SV=2	PF00437//PF03266//PF03205//PF10662//PF13304//PF06414//PF01580//PF00005//PF00931//PF01926	Type II/IV secretion system protein//NTPase//Molybdopterin guanine dinucleotide synthesis protein B//Ethanolamine utilisation - propanediol utilisation//AAA domain, putative AbiEii toxin, Type IV TA system//Zeta toxin//FtsK/SpoIIIE family//ABC transporter//NB-ARC domain//50S ribosome-binding GTPase	GO:0006810//GO:0006777//GO:0006576	transport//Mo-molybdopterin cofactor biosynthetic process//cellular biogenic amine metabolic process	GO:0005525//GO:0005524//GO:0098519//GO:0003677//GO:0016887//GO:0043531//GO:0000166//GO:0016301	GTP binding//ATP binding//nucleotide phosphatase activity, acting on free nucleotides//DNA binding//ATPase activity//ADP binding//nucleotide binding//kinase activity	--	--	--	--
Cluster-5127.0	0.942986	45.8923	-5.6794	2.3984e-07	0.00020102	696	6323454	ANA57061.1	428	9.7e-40	cytochrome oxidase subunit 2 ..mitochondrion.. [Pyramimonas parkeae]	KY101631.1	KY101631	696	0	Homo sapiens haplogroup H1e2a mitochondrion, complete genome	K02261	COX2	cytochrome c oxidase subunit 2	http://www.genome.jp/dbget-bin/www_bget?ko:K02261	P00403	777	1.5e-81	Cytochrome c oxidase subunit 2 OS=Homo sapiens GN=MT-CO2 PE=1 SV=1	PF05434//PF02790	TMEM9//Cytochrome C oxidase subunit II, transmembrane domain	GO:0022900	electron transport chain	--	--	GO:0016021	integral component of membrane	KOG4767	Cytochrome c oxidase, subunit II, and related proteins
Cluster-24085.42536	5215.3	1206.03	2.112	2.4415e-07	0.00020299	2369	6787306	XP_017192456.1	2349	5.8e-262	PREDICTED: alpha-glucan water dikinase 1, chloroplastic-like [Malus domestica]	XM_010941840.1	XM_010941840	398	0	PREDICTED: Elaeis guineensis alpha-glucan water dikinase, chloroplastic (LOC105058794), mRNA	K08244	R1	alpha-glucan, water dikinase	http://www.genome.jp/dbget-bin/www_bget?ko:K08244	Q8LPT9	2110	1.4e-235	Alpha-glucan water dikinase, chloroplastic OS=Citrus reticulata GN=R1 PE=2 SV=1	--	--	--	--	--	--	--	--	--	--
Cluster-24085.10432	24.0831	363.865	-3.9156	2.6692e-07	0.00022016	400	7462127	APF31815.1	175	1.2e-10	pathogenesis-related protein 1-like protein, partial [Piper nigrum]	--	--	--	--	--	--	--	--	--	--	--	--	--	PF00407	Pathogenesis-related protein Bet v I family	GO:0009607//GO:0006952	response to biotic stimulus//defense response	--	--	--	--	--	--
Cluster-15389.0	6.0489	79.8257	-3.7367	3.3725e-07	0.00027598	682	289017	BAD69109.1	142	1.4e-06	hypothetical protein [Oryza sativa Japonica Group]	--	--	--	--	--	--	--	--	--	--	--	--	--	--	--	--	--	--	--	--	--	--	--
Cluster-24085.74040	51.6461	279.874	-2.4389	3.5106e-07	0.00028504	1323	7302136	XP_018807929.1	303	5.8e-25	PREDICTED: uncharacterized protein LOC108981274 [Juglans regia]	--	--	--	--	--	--	--	--	--	--	--	--	--	--	--	--	--	--	--	--	--	--	--
Cluster-24085.18480	251.396	1918.63	-2.9328	4.5228e-07	0.00036438	1112	--	--	--	--	--	--	--	--	--	--	--	--	--	--	--	--	--	--	--	--	--	--	--	--	--	--	--	--
Cluster-24085.30681	101.352	565.533	-2.4804	4.688e-07	0.00037478	1171	3746885	XP_008809173.1	756	1.5e-77	PREDICTED: LEAF RUST 10 DISEASE-RESISTANCE LOCUS RECEPTOR-LIKE PROTEIN KINASE-like 2.3 [Phoenix dactylifera]	XM_019003042.1	XM_019003042	48	1.41606e-13	PREDICTED: Juglans regia LEAF RUST 10 DISEASE-RESISTANCE LOCUS RECEPTOR-LIKE PROTEIN KINASE-like 2.5 (LOC109020551), mRNA	--	--	--	--	D7SFH9	671	4.9e-69	Glycerophosphodiester phosphodiesterase protein kinase domain-containing GDPDL2 OS=Arabidopsis thaliana GN=GDPDL2 PE=1 SV=1	PF07714//PF00069	Protein tyrosine kinase//Protein kinase domain	GO:0006468	protein phosphorylation	GO:0005524//GO:0004672	ATP binding//protein kinase activity	--	--	--	--
Cluster-737.0	0	29.2867	-7.5002	4.826e-07	0.00038287	836	5722326	XP_014496556.1	605	3.5e-60	60S ribosomal protein L13a-4 [Vigna radiata var. radiata]	NM_012423.3	NM_012423	836	0	Homo sapiens ribosomal protein L13a (RPL13A), transcript variant 1, mRNA	K02872	RP-L13Ae, RPL13A	large subunit ribosomal protein L13Ae	http://www.genome.jp/dbget-bin/www_bget?ko:K02872	P40429	974	2.6e-104	60S ribosomal protein L13a OS=Homo sapiens GN=RPL13A PE=1 SV=2	PF00572	Ribosomal protein L13	GO:0042254//GO:0006412	ribosome biogenesis//translation	GO:0003735	structural constituent of ribosome	GO:0005840	ribosome	KOG3204	60S ribosomal protein L13a
Cluster-24085.28759	31.1688	159.551	-2.3583	4.9788e-07	0.000392	3581	11015711	PSS30798.1	185	7.5e-11	LysM domain receptor-like kinase [Actinidia chinensis var. chinensis]	--	--	--	--	--	--	--	--	--	D7UPN3	130	8.1e-06	Chitin elicitor receptor kinase 1 OS=Oryza sativa subsp. japonica GN=CERK1 PE=1 SV=1	PF00069//PF07714	Protein kinase domain//Protein tyrosine kinase	GO:0006468	protein phosphorylation	GO:0004672//GO:0005524	protein kinase activity//ATP binding	--	--	--	--
Cluster-24085.19577	736.381	2858.78	-1.9572	5.1546e-07	0.00040279	1523	6709638	OAY31266.1	1114	6e-119	hypothetical protein MANES_14G098000 [Manihot esculenta]	XM_010918177.1	XM_010918177	126	8.09738e-57	PREDICTED: Elaeis guineensis AP2/ERF and B3 domain-containing transcription repressor RAV2-like (LOC105041281), mRNA	K09287	RAV	RAV-like factor	http://www.genome.jp/dbget-bin/www_bget?ko:K09287	Q9ZWM9	982	5.5e-105	AP2/ERF and B3 domain-containing transcription factor RAV1 OS=Arabidopsis thaliana GN=RAV1 PE=1 SV=1	PF00847//PF02362	AP2 domain//B3 DNA binding domain	GO:0006355	regulation of transcription, DNA-templated	GO:0003700//GO:0003677	transcription factor activity, sequence-specific DNA binding//DNA binding	GO:0005667	transcription factor complex	--	--
Cluster-24085.14376	540.47	0.749022	9.5089	5.4004e-07	0.00041575	644	--	--	--	--	--	--	--	--	--	--	--	--	--	--	P82900	178	3.9e-12	Non-specific lipid-transfer protein 2G OS=Triticum aestivum PE=1 SV=2	PF01807	CHC2 zinc finger	GO:0006260//GO:0006269//GO:0006351	DNA replication//DNA replication, synthesis of RNA primer//transcription, DNA-templated	GO:0003896//GO:0003677//GO:0008270	DNA primase activity//DNA binding//zinc ion binding	GO:0005730//GO:0005657	nucleolus//replication fork	--	--
Cluster-24085.44446	109.079	624.561	-2.5185	5.3752e-07	0.00041575	1208	7013678	XP_017701704.1	611	1e-60	PREDICTED: disease resistance protein RPM1-like [Phoenix dactylifera]	--	--	--	--	--	K13457	RPM1, RPS3	disease resistance protein RPM1	http://www.genome.jp/dbget-bin/www_bget?ko:K13457	Q39214	369	5.3e-34	Disease resistance protein RPM1 OS=Arabidopsis thaliana GN=RPM1 PE=1 SV=1	PF08477//PF00580//PF00931//PF00485//PF03266//PF02367//PF00004//PF03193//PF01637//PF00071	Ras of Complex, Roc, domain of DAPkinase//UvrD/REP helicase N-terminal domain//NB-ARC domain//Phosphoribulokinase / Uridine kinase family//NTPase//Threonylcarbamoyl adenosine biosynthesis protein TsaE//ATPase family associated with various cellular activities (AAA)//Protein of unknown function, DUF258//Archaeal ATPase//Ras family	GO:0002949//GO:0008152//GO:0007264	tRNA threonylcarbamoyladenosine modification//metabolic process//small GTPase mediated signal transduction	GO:0043531//GO:0016301//GO:0005524//GO:0005525//GO:0003924//GO:0098519	ADP binding//kinase activity//ATP binding//GTP binding//GTPase activity//nucleotide phosphatase activity, acting on free nucleotides	--	--	--	--
Cluster-24085.34513	1934.27	4625.58	-1.2579	6.0921e-07	0.00046554	735	3640411	CDP06411.1	287	2.3e-23	unnamed protein product [Coffea canephora]	--	--	--	--	--	--	--	--	--	Q9LZX1	236	8.4e-19	Protein LURP-one-related 15 OS=Arabidopsis thaliana GN=At5g01750 PE=1 SV=1	--	--	--	--	--	--	--	--	--	--
Cluster-24085.18834	5.66933	68.4875	-3.5836	6.1739e-07	0.00046836	2703	--	--	--	--	--	--	--	--	--	--	--	--	--	--	--	--	--	--	PF15220//PF09317//PF05478//PF06156	Hypoxia-inducible lipid droplet-associated//Domain of unknown function (DUF1974)//Prominin//Protein of unknown function (DUF972)	GO:0008284//GO:0006118//GO:0055114//GO:0033539//GO:0010884//GO:0006260//GO:0001819	positive regulation of cell proliferation//obsolete electron transport//oxidation-reduction process//fatty acid beta-oxidation using acyl-CoA dehydrogenase//positive regulation of lipid storage//DNA replication//positive regulation of cytokine production	GO:0003995	acyl-CoA dehydrogenase activity	GO:0016021	integral component of membrane	--	--
Cluster-24085.19396	791.825	2364.08	-1.5783	6.3066e-07	0.00047496	3492	8685298	OVA10125.1	655	2.3e-65	zinc finger protein [Macleaya cordata]	--	--	--	--	--	--	--	--	--	Q9SV30	411	2.1e-38	GATA transcription factor 8 OS=Arabidopsis thaliana GN=GATA8 PE=2 SV=1	PF00320	GATA zinc finger	GO:0006355	regulation of transcription, DNA-templated	GO:0043565//GO:0008270//GO:0003700	sequence-specific DNA binding//zinc ion binding//transcription factor activity, sequence-specific DNA binding	GO:0005667	transcription factor complex	--	--
Cluster-979.0	0	30.3182	-7.5492	6.5645e-07	0.00049082	1717	5756652	CEG48270.1	194	3.3e-12	lamin-l-like isoform x1 [Plasmopara halstedii]	BC063513.1	BC063513	1717	0	Homo sapiens keratin 8, mRNA (cDNA clone MGC:75150 IMAGE:3879823), complete cds	--	--	--	--	P05787	1732	6.7e-192	Keratin, type II cytoskeletal 8 OS=Homo sapiens GN=KRT8 PE=1 SV=7	PF00323//PF16326//PF04977//PF07820//PF07926//PF07989//PF00038//PF11427//PF10473//PF04513//PF16331//PF08074//PF13851	Mammalian defensin//ABC transporter C-terminal domain//Septum formation initiator//TraC-like protein//TPR/MLP1/MLP2-like protein//Centrosomin N-terminal motif 1//Intermediate filament protein//Tc3 transposase//Leucine-rich repeats of kinetochore protein Cenp-F/LEK1//Baculovirus polyhedron envelope protein, PEP, C terminus//TolA binding protein trimerisation//CHDCT2 (NUC038) domain//Growth-arrest …	GO:0070206//GO:0006952//GO:0006355//GO:0000746//GO:0007049//GO:0006606//GO:0048870	protein trimerization//defense response//regulation of transcription, DNA-templated//conjugation//cell cycle//protein import into nucleus//cell motility	GO:0045502//GO:0042803//GO:0016818//GO:0003677//GO:0008134//GO:0005524//GO:0005198//GO:0008270	dynein binding//protein homodimerization activity//hydrolase activity, acting on acid anhydrides, in phosphorus-containing anhydrides//DNA binding//transcription factor binding//ATP binding//structural molecule activity//zinc ion binding	GO:0019028//GO:0005576//GO:0031514//GO:0005667//GO:0005815//GO:0019031//GO:0030286//GO:0005882//GO:0005634	viral capsid//extracellular region//motile cilium//transcription factor complex//microtubule organizing center//viral envelope//dynein complex//intermediate filament//nucleus	--	--
Cluster-24085.3146	99.4777	326.001	-1.7116	6.7437e-07	0.00050062	3945	4663079	XP_010910626.1	1467	1.8e-159	PREDICTED: F-box only protein 13 [Elaeis guineensis]	XM_017844668.1	XM_017844668	115	2.77039e-50	PREDICTED: Phoenix dactylifera F-box only protein 13-like (LOC103714860), partial mRNA	--	--	--	--	Q9SMZ3	1031	3e-110	F-box only protein 13 OS=Arabidopsis thaliana GN=FBX13 PE=2 SV=2	PF12937//PF00646	F-box-like//F-box domain	--	--	GO:0005515	protein binding	--	--	--	--
Cluster-24085.5224	0	31.6666	-7.6115	6.8362e-07	0.00050368	675	--	--	--	--	--	--	--	--	--	--	--	--	--	--	--	--	--	--	--	--	--	--	--	--	--	--	--	--
Cluster-24085.70121	26.834	184.189	-2.7735	6.8819e-07	0.00050368	2004	--	--	--	--	--	--	--	--	--	--	--	--	--	--	--	--	--	--	--	--	--	--	--	--	--	--	--	--
Cluster-24085.15465	214.9	1145.03	-2.4148	8.1034e-07	0.00058894	739	8683136	OVA07963.1	471	1.1e-44	EF-hand domain [Macleaya cordata]	XM_016617468.1	XM_016617468	56	3.13942e-18	PREDICTED: Nicotiana tabacum calcium-binding protein PBP1-like (LOC107794908), mRNA	K16465	CETN1	centrin-1	http://www.genome.jp/dbget-bin/www_bget?ko:K16465	Q9LSQ6	351	3.9e-32	Calcium-binding protein PBP1 OS=Arabidopsis thaliana GN=PBP1 PE=1 SV=1	PF13499//PF12763//PF13833//PF13405//PF00036	EF-hand domain pair//Cytoskeletal-regulatory complex EF hand//EF-hand domain pair//EF-hand domain//EF hand	--	--	GO:0005509//GO:0005515	calcium ion binding//protein binding	--	--	KOG0028	Ca2+-binding protein (centrin/caltractin), EF-Hand superfamily protein
Cluster-24085.45239	101.273	20.4852	2.3093	8.4833e-07	0.00060804	1800	--	--	--	--	--	--	--	--	--	--	--	--	--	--	--	--	--	--	--	--	--	--	--	--	--	--	--	--
Cluster-24085.51967	1820.44	6661.31	-1.8716	8.4727e-07	0.00060804	2839	8687865	OVA12692.1	1857	7.9e-205	Methyltransferase FkbM [Macleaya cordata]	XM_009374825.2	XM_009374825	197	5.18261e-96	PREDICTED: Pyrus x bretschneideri uncharacterized LOC103962151 (LOC103962151), mRNA	--	--	--	--	--	--	--	--	PF09606//PF08241//PF05148	ARC105 or Med15 subunit of Mediator complex non-fungal//Methyltransferase domain//Hypothetical methyltransferase	GO:0008152//GO:0006357	metabolic process//regulation of transcription from RNA polymerase II promoter	GO:0008168//GO:0001104	methyltransferase activity//RNA polymerase II transcription cofactor activity	GO:0016592	mediator complex	--	--
Cluster-871.0	0	22.7759	-7.139	8.9537e-07	0.00063736	829	1476109	BAJ96063.1	1013	1.7e-107	predicted protein [Hordeum vulgare subsp. vulgare]	NM_000973.4	NM_000973	829	0	Homo sapiens ribosomal protein L8 (RPL8), transcript variant 1, mRNA	K02938	RP-L8e, RPL8	large subunit ribosomal protein L8e	http://www.genome.jp/dbget-bin/www_bget?ko:K02938	Q6RYS3	1045	1.5e-112	60S ribosomal protein L8 OS=Mamestra brassicae GN=RpL8 PE=2 SV=1	PF00181//PF03947	Ribosomal Proteins L2, RNA binding domain//Ribosomal Proteins L2, C-terminal domain	GO:0006412//GO:0042254	translation//ribosome biogenesis	GO:0003735	structural constituent of ribosome	GO:0005622//GO:0005840	intracellular//ribosome	KOG2309	60s ribosomal protein L2/L8
Cluster-24085.11028	255.475	701.096	-1.4567	1.1408e-06	0.00079298	1899	7432542	XP_010272684.2	830	6.4e-86	PREDICTED: GDSL esterase..lipase At5g45670-like [Nelumbo nucifera]	--	--	--	--	--	--	--	--	--	Q9C7N5	735	3e-76	GDSL esterase/lipase At1g29660 OS=Arabidopsis thaliana GN=At1g29660 PE=2 SV=1	PF00657//PF05493	GDSL-like Lipase/Acylhydrolase//ATP synthase subunit H	GO:0015991//GO:0015992	ATP hydrolysis coupled proton transport//proton transport	GO:0015078//GO:0016788	hydrogen ion transmembrane transporter activity//hydrolase activity, acting on ester bonds	GO:0033179	proton-transporting V-type ATPase, V0 domain	--	--
Cluster-24085.28109	124.077	617.503	-2.3168	1.1394e-06	0.00079298	3153	10998814	PSS01527.1	1836	2.4e-202	COBRA-like protein [Actinidia chinensis var. chinensis]	--	--	--	--	--	--	--	--	--	Q8GZ17	1658	4.7e-183	COBRA-like protein 7 OS=Arabidopsis thaliana GN=COBL7 PE=1 SV=2	PF04135//PF04833	Nucleolar RNA-binding protein, Nop10p family//COBRA-like protein	GO:0042254//GO:0010215//GO:0001522//GO:0016049	ribosome biogenesis//cellulose microfibril organization//pseudouridine synthesis//cell growth	GO:0030515	snoRNA binding	GO:0031225//GO:0072588	anchored component of membrane//box H/ACA RNP complex	--	--
Cluster-24085.47775	263.766	51.6161	2.363	1.1299e-06	0.00079298	631	6225449	KYP67775.1	231	6.1e-17	Chalcone synthase 1 [Cajanus cajan]	XM_006662904.2	XM_006662904	59	5.71405e-20	PREDICTED: Oryza brachyantha chalcone synthase 1 (LOC102700750), mRNA	K00660	CHS	chalcone synthase	http://www.genome.jp/dbget-bin/www_bget?ko:K00660	P17957	226	1e-17	Chalcone synthase 2 OS=Glycine max GN=CHS2 PE=3 SV=1	--	--	--	--	--	--	--	--	--	--
Cluster-24085.8191	97.8098	480.646	-2.2993	1.1445e-06	0.00079298	2314	8679739	OVA04566.1	1566	3.5e-171	Protein kinase domain [Macleaya cordata]	--	--	--	--	--	--	--	--	--	O64825	1173	5.9e-127	LysM domain receptor-like kinase 4 OS=Arabidopsis thaliana GN=LYK4 PE=1 SV=1	PF07714//PF00916//PF00069//PF03689	Protein tyrosine kinase//Sulfate permease family//Protein kinase domain//Nepovirus coat protein, N-terminal domain	GO:0006468//GO:0008272	protein phosphorylation//sulfate transport	GO:0004672//GO:0005524//GO:0015116	protein kinase activity//ATP binding//sulfate transmembrane transporter activity	GO:0019028//GO:0016021	viral capsid//integral component of membrane	--	--
Cluster-23639.0	0.27287	35.5241	-6.8165	1.2118e-06	0.00083408	907	879041	ACN31553.1	905	6.2e-95	unknown [Zea mays]	BC104643.1	BC104643	907	0	Homo sapiens ferritin, heavy polypeptide 1, mRNA (cDNA clone MGC:104426 IMAGE:4043391), complete cds	K00522	FTH1	ferritin heavy chain	http://www.genome.jp/dbget-bin/www_bget?ko:K00522	P02794	968	1.4e-103	Ferritin heavy chain OS=Homo sapiens GN=FTH1 PE=1 SV=2	PF10399//PF00210//PF02915//PF02387	Ubiquitinol-cytochrome C reductase Fe-S subunit TAT signal//Ferritin-like domain//Rubrerythrin//IncFII RepA protein family	GO:0006119//GO:0015992//GO:0055114//GO:0006118//GO:0006879//GO:0006276	oxidative phosphorylation//proton transport//oxidation-reduction process//obsolete electron transport//cellular iron ion homeostasis//plasmid maintenance	GO:0008199//GO:0046872//GO:0016491//GO:0008121	ferric iron binding//metal ion binding//oxidoreductase activity//ubiquinol-cytochrome-c reductase activity	--	--	--	--
Cluster-24085.40718	197.891	737.506	-1.8981	1.2807e-06	0.00087569	548	10881412	PRQ45077.1	540	7.8e-53	putative chlorophyll A-B binding protein [Rosa chinensis]	XM_010928095.1	XM_010928095	125	1.00632e-56	PREDICTED: Elaeis guineensis chlorophyll a-b binding protein of LHCII type 1-like (LOC105048687), mRNA	K08912	LHCB1	light-harvesting complex II chlorophyll a/b binding protein 1	http://www.genome.jp/dbget-bin/www_bget?ko:K08912	P04159	534	1.8e-53	Chlorophyll a-b binding protein AB96 (Fragment) OS=Pisum sativum GN=AB96 PE=1 SV=1	--	--	--	--	--	--	--	--	--	--
Cluster-24085.53903	78.156	267.694	-1.7761	1.2938e-06	0.00087883	1079	7911466	ONK79463.1	213	1.3e-14	uncharacterized protein A4U43_C01F6620 [Asparagus officinalis]	--	--	--	--	--	K04730	IRAK1	interleukin-1 receptor-associated kinase 1	http://www.genome.jp/dbget-bin/www_bget?ko:K04730	Q9LV48	180	3.9e-12	Proline-rich receptor-like protein kinase PERK1 OS=Arabidopsis thaliana GN=PERK1 PE=2 SV=1	--	--	--	--	--	--	--	--	--	--
Cluster-24085.68790	14.0347	183.785	-3.7161	1.3208e-06	0.00089134	786	--	--	--	--	--	XM_004504324.2	XM_004504324	94	2.51649e-39	PREDICTED: Cicer arietinum xyloglucan endotransglucosylase/hydrolase 2 (LOC101498965), mRNA	K14504	TCH4	xyloglucan:xyloglucosyl transferase TCH4	http://www.genome.jp/dbget-bin/www_bget?ko:K14504	Q38857	485	1.2e-47	Xyloglucan endotransglucosylase/hydrolase protein 22 OS=Arabidopsis thaliana GN=XTH22 PE=1 SV=1	PF00722//PF06955	Glycosyl hydrolases family 16//Xyloglucan endo-transglycosylase (XET) C-terminus	GO:0006073//GO:0005975	cellular glucan metabolic process//carbohydrate metabolic process	GO:0016762//GO:0004553	xyloglucan:xyloglucosyl transferase activity//hydrolase activity, hydrolyzing O-glycosyl compounds	GO:0005618//GO:0048046	cell wall//apoplast	--	--
Cluster-24085.43270	135.311	27.485	2.2856	1.343e-06	0.00090051	935	3753845	XP_008780803.1	238	1.4e-17	PREDICTED: IN2-2 protein-like, partial [Phoenix dactylifera]	XM_013869856.1	XM_013869856	50	8.67264e-15	PREDICTED: Brassica napus probable aldo-keto reductase 3 (LOC106429120), mRNA	--	--	--	--	P40691	225	2e-17	Auxin-induced protein PCNT115 OS=Nicotiana tabacum PE=2 SV=1	PF05194	UreE urease accessory protein, C-terminal domain	GO:0006461//GO:0019627	protein complex assembly//urea metabolic process	GO:0016151	nickel cation binding	--	--	--	--
Cluster-24085.62682	2090.49	504.572	2.0511	1.3549e-06	0.00090264	1193	10989622	PSR87631.1	418	2.4e-38	Phloem protein 2-like protein [Actinidia chinensis var. chinensis]	--	--	--	--	--	--	--	--	--	O81866	206	4.1e-15	Protein PHLOEM PROTEIN 2-LIKE A2 OS=Arabidopsis thaliana GN=PP2A2 PE=2 SV=1	--	--	--	--	--	--	--	--	--	--
Cluster-24085.64611	194.695	898.373	-2.2069	1.4481e-06	0.00095862	1352	8689122	OVA13949.1	678	1.9e-68	Protein BYPASS-related [Macleaya cordata]	--	--	--	--	--	--	--	--	--	--	--	--	--	--	--	--	--	--	--	--	--	--	--
Cluster-24085.38978	1403.41	5835.06	-2.056	1.4761e-06	0.00097092	2343	8692309	OVA17136.1	1009	1.4e-106	Target SNARE coiled-coil domain [Macleaya cordata]	XM_010943294.1	XM_010943294	251	4.08826e-126	PREDICTED: Elaeis guineensis syntaxin-121-like (LOC105059832), mRNA	K08486	STX1B_2_3	syntaxin 1B/2/3	http://www.genome.jp/dbget-bin/www_bget?ko:K08486	Q9ZSD4	949	5.7e-101	Syntaxin-121 OS=Arabidopsis thaliana GN=SYP121 PE=1 SV=1	PF05739//PF05531//PF03840//PF08653//PF05192//PF04505//PF00523//PF00804//PF00957	SNARE domain//Nucleopolyhedrovirus P10 protein//Preprotein translocase SecG subunit//DASH complex subunit Dam1//MutS domain III//Interferon-induced transmembrane protein//Fusion glycoprotein F0//Syntaxin//Synaptobrevin	GO:0015031//GO:0006948//GO:0016192//GO:0006298//GO:0009607//GO:0008608//GO:0009306	protein transport//induction by virus of host cell-cell fusion//vesicle-mediated transport//mismatch repair//response to biotic stimulus//attachment of spindle microtubules to kinetochore//protein secretion	GO:0005515//GO:0030983//GO:0005524//GO:0015450	protein binding//mismatched DNA binding//ATP binding//P-P-bond-hydrolysis-driven protein transmembrane transporter activity	GO:0019028//GO:0042729//GO:0072686//GO:0009941//GO:0016020//GO:0016021	viral capsid//DASH complex//mitotic spindle//chloroplast envelope//membrane//integral component of membrane	--	--
Cluster-24085.61360	318.384	1609.79	-2.3387	1.5407e-06	0.0010071	1559	4307137	XP_010278594.1	874	4.2e-91	PREDICTED: heat stress transcription factor B-2b-like [Nelumbo nucifera]	XM_009347174.2	XM_009347174	117	8.35216e-52	PREDICTED: Pyrus x bretschneideri heat stress transcription factor B-2b (LOC103937244), transcript variant X3, mRNA	K09419	HSFF	heat shock transcription factor, other eukaryote	http://www.genome.jp/dbget-bin/www_bget?ko:K09419	Q6Z9C8	662	7.2e-68	Heat stress transcription factor B-2b OS=Oryza sativa subsp. japonica GN=HSFB2B PE=2 SV=1	PF02344//PF02183//PF00447//PF07716	Myc leucine zipper domain//Homeobox associated leucine zipper//HSF-type DNA-binding//Basic region leucine zipper	GO:0006355	regulation of transcription, DNA-templated	GO:0003700//GO:0043565	transcription factor activity, sequence-specific DNA binding//sequence-specific DNA binding	GO:0005667//GO:0005634	transcription factor complex//nucleus	--	--
Cluster-24085.75277	1.79018	59.7229	-5.0793	1.5798e-06	0.0010262	1267	--	--	--	--	--	--	--	--	--	--	--	--	--	--	--	--	--	--	--	--	--	--	--	--	--	--	--	--
Cluster-24085.58282	7.63179	65.1266	-3.0928	1.6306e-06	0.0010526	699	--	--	--	--	--	--	--	--	--	--	--	--	--	--	--	--	--	--	--	--	--	--	--	--	--	--	--	--
Cluster-24085.20439	111.64	7.91524	3.7739	1.7998e-06	0.0011546	800	4284763	XP_010249071.1	479	1.4e-45	PREDICTED: probable WRKY transcription factor 75 [Nelumbo nucifera]	XM_008380876.2	XM_008380876	115	5.43213e-51	PREDICTED: Malus x domestica probable WRKY transcription factor 75 (LOC103442120), mRNA	--	--	--	--	Q9FYA2	437	4.5e-42	Probable WRKY transcription factor 75 OS=Arabidopsis thaliana GN=WRKY75 PE=2 SV=1	PF03106	WRKY DNA -binding domain	GO:0006355	regulation of transcription, DNA-templated	GO:0003700//GO:0043565	transcription factor activity, sequence-specific DNA binding//sequence-specific DNA binding	GO:0005667	transcription factor complex	--	--
Cluster-24085.3589	50.2044	274.206	-2.4519	1.9593e-06	0.0012493	1601	4284014	XP_010246801.1	626	2.4e-62	PREDICTED: protein YLS9-like [Nelumbo nucifera]	--	--	--	--	--	--	--	--	--	Q9SJ52	432	3.5e-41	Protein YLS9 OS=Arabidopsis thaliana GN=YLS9 PE=2 SV=1	PF12297	Ellis van Creveld protein 2 like protein	GO:0007224	smoothened signaling pathway	--	--	--	--	--	--
Cluster-24085.25375	192.232	1012.76	-2.3978	1.981e-06	0.0012554	3628	9983895	PKU59224.1	324	5.8e-27	RNA exonuclease 1 [Dendrobium catenatum]	--	--	--	--	--	--	--	--	--	--	--	--	--	--	--	--	--	--	--	--	--	--	--
Cluster-24085.19890	1.82057	88.2343	-5.6223	2.0547e-06	0.0012942	2397	4625957	XP_010925262.1	264	3.5e-20	PREDICTED: serine-threonine kinase receptor-associated protein [Elaeis guineensis]	--	--	--	--	--	K13137	STRAP, UNRIP	serine-threonine kinase receptor-associated protein	http://www.genome.jp/dbget-bin/www_bget?ko:K13137	--	--	--	--	--	--	--	--	--	--	--	--	--	--
Cluster-164.0	0	28.6112	-7.465	2.2957e-06	0.0014287	865	10938324	XP_024185130.1	776	5.3e-80	ribulose bisphosphate carboxylase small chain, chloroplastic-like [Rosa chinensis]	HM071984.1	HM071984	750	0	Rosa roxburghii clone ChrRBCs ribulose-1,5-bisphosphate carboxylase/oxygenase small subunit mRNA, complete cds	K01602	rbcS	ribulose-bisphosphate carboxylase small chain	http://www.genome.jp/dbget-bin/www_bget?ko:K01602	Q02980	686	6.5e-71	Ribulose bisphosphate carboxylase small chain, chloroplastic OS=Malus sp. GN=RBCS PE=2 SV=1	--	--	--	--	--	--	--	--	--	--
Cluster-24085.23459	2.82269	38.7427	-3.7546	2.2899e-06	0.0014287	938	6222544	KYP64870.1	540	1.3e-52	Retrovirus-related Pol polyprotein from transposon TNT 1-94 [Cajanus cajan]	AC235903.2	AC235903	216	4.57831e-107	Glycine max clone GM_WBc0171I13, complete sequence	--	--	--	--	P10978	237	8.3e-19	Retrovirus-related Pol polyprotein from transposon TNT 1-94 OS=Nicotiana tabacum PE=2 SV=1	--	--	--	--	--	--	--	--	--	--
Cluster-24085.46433	506.853	1796.73	-1.8262	2.3847e-06	0.0014753	1728	--	--	--	--	--	XM_016348190.1	XM_016348190	44	3.5314e-11	PREDICTED: Arachis ipaensis leucine-rich repeat extensin-like protein 4 (LOC107644353), mRNA	--	--	--	--	--	--	--	--	PF03278//PF13417	IpaB/EvcA family//Glutathione S-transferase, N-terminal domain	GO:0009405	pathogenesis	GO:0005515	protein binding	--	--	--	--
Cluster-24085.57113	611.301	2658.35	-2.1208	2.444e-06	0.0015029	1936	10254935	PNT33825.1	206	1.5e-13	hypothetical protein POPTR_006G259300v3 [Populus trichocarpa]	--	--	--	--	--	--	--	--	--	--	--	--	--	PF05995//PF03185//PF07353	Cysteine dioxygenase type I//Calcium-activated potassium channel, beta subunit//Uroplakin II	GO:0061024//GO:0019530//GO:0006534//GO:0006813//GO:0046439//GO:0055114	membrane organization//taurine metabolic process//cysteine metabolic process//potassium ion transport//L-cysteine metabolic process//oxidation-reduction process	GO:0017172//GO:0015269//GO:0005506	cysteine dioxygenase activity//calcium-activated potassium channel activity//iron ion binding	GO:0030176//GO:0016020	integral component of endoplasmic reticulum membrane//membrane	--	--
Cluster-24085.72885	0.871145	53.0787	-5.9201	2.4605e-06	0.0015042	630	4508534	XP_010673128.1	289	1.2e-23	PREDICTED: uncharacterized protein LOC104889569 [Beta vulgaris subsp. vulgaris]	--	--	--	--	--	--	--	--	--	Q7XA40	190	1.6e-13	Putative disease resistance protein RGA3 OS=Solanum bulbocastanum GN=RGA3 PE=2 SV=2	PF00560//PF13855	Leucine Rich Repeat//Leucine rich repeat	--	--	GO:0005515	protein binding	--	--	--	--
Cluster-24085.30369	372.779	1359.32	-1.8669	2.4919e-06	0.0015145	3286	7906704	ONK74703.1	571	1.2e-55	uncharacterized protein A4U43_C03F9270 [Asparagus officinalis]	--	--	--	--	--	K00430	E1.11.1.7	peroxidase	http://www.genome.jp/dbget-bin/www_bget?ko:K00430	Q43872	409	3.3e-38	Peroxidase 64 OS=Arabidopsis thaliana GN=PER64 PE=1 SV=1	PF00141	Peroxidase	GO:0006979//GO:0006804//GO:0055114	response to oxidative stress//obsolete peroxidase reaction//oxidation-reduction process	GO:0004601//GO:0020037	peroxidase activity//heme binding	--	--	--	--
Cluster-24085.5891	162.057	687.622	-2.0857	2.5325e-06	0.0015302	2476	4308926	XP_010242148.1	1102	2.4e-117	PREDICTED: IRK-interacting protein [Nelumbo nucifera]	XM_010917169.1	XM_010917169	38	1.10136e-07	PREDICTED: Elaeis guineensis uncharacterized LOC105040580 (LOC105040580), transcript variant X6, mRNA	--	--	--	--	--	--	--	--	--	--	--	--	--	--	--	--	--	--
Cluster-24085.21051	758.235	2430.52	-1.6807	2.6725e-06	0.0015999	1568	7820413	OMO97817.1	313	4.7e-26	Auxin responsive SAUR protein [Corchorus olitorius]	KR076502.1	KR076502	78	4.02102e-30	Boehmeria nivea small auxin up regulated protein (SAUR63) mRNA, complete cds	K14488	SAUR	SAUR family protein	http://www.genome.jp/dbget-bin/www_bget?ko:K14488	Q9ZUZ3	295	2.6e-25	Auxin-responsive protein SAUR32 OS=Arabidopsis thaliana GN=SAUR32 PE=2 SV=1	PF02096//PF02519	60Kd inner membrane protein//Auxin responsive protein	GO:0009733//GO:0051205	response to auxin//protein insertion into membrane	--	--	GO:0016021	integral component of membrane	--	--
Cluster-24085.42123	152.605	1195.07	-2.9706	2.6843e-06	0.0015999	700	--	--	--	--	--	--	--	--	--	--	--	--	--	--	--	--	--	--	--	--	--	--	--	--	--	--	--	--
Cluster-24085.78289	1.79662	39.2362	-4.4632	2.694e-06	0.0015999	730	10688895	XP_023911439.1	1080	2.5e-115	heat shock 70 kDa protein 2 isoform X1 [Quercus suber]	XM_003848774.1	XM_003848774	485	0	Mycosphaerella graminicola IPO323 Hsp70 family protein (MYCGRDRAFT_105895) mRNA, complete cds	K03283	HSPA1s	heat shock 70kDa protein 1/2/6/8	http://www.genome.jp/dbget-bin/www_bget?ko:K03283	Q96W30	1077	2.5e-116	Heat shock 70 kDa protein 2 OS=Paracoccidioides lutzii (strain ATCC MYA-826 / Pb01) GN=HSP70-2 PE=2 SV=2	PF06723//PF01968	MreB/Mbl protein//Hydantoinase/oxoprolinase	GO:0000902	cell morphogenesis	GO:0016787	hydrolase activity	--	--	KOG0101	Molecular chaperones HSP70/HSC70, HSP70 superfamily
Cluster-24085.37030	451.286	3208.6	-2.83	2.8281e-06	0.00167	1113	8675088	OUZ99914.1	572	3.1e-56	Cro..C1-type helix-turn-helix domain [Macleaya cordata]	XM_010049441.2	XM_010049441	152	2.06557e-71	PREDICTED: Eucalyptus grandis multiprotein-bridging factor 1c (LOC104436612), mRNA	K03627	MBF1	putative transcription factor	http://www.genome.jp/dbget-bin/www_bget?ko:K03627	Q9LV58	550	5e-55	Multiprotein-bridging factor 1c OS=Arabidopsis thaliana GN=MBF1C PE=1 SV=1	PF01381//PF12844	Helix-turn-helix//Helix-turn-helix domain	--	--	GO:0043565	sequence-specific DNA binding	--	--	KOG3398	Transcription factor MBF1
Cluster-24085.35847	224.627	51.6898	2.1293	3.0756e-06	0.0018059	944	--	--	--	--	--	--	--	--	--	--	--	--	--	--	--	--	--	--	--	--	--	--	--	--	--	--	--	--
Cluster-4004.0	0	24.8956	-7.2639	3.1044e-06	0.0018126	1262	9378542	GAX99118.1	1428	1.9e-155	60S ribosomal protein [Pythium insidiosum]	BC011860.1	BC011860	1213	0	Synthetic construct Homo sapiens cDNA clone IMAGE:4310440, **** WARNING: chimeric clone ****	K02925	RP-L3e, RPL3	large subunit ribosomal protein L3e	http://www.genome.jp/dbget-bin/www_bget?ko:K02925	P39023	2046	1.9e-228	60S ribosomal protein L3 OS=Homo sapiens GN=RPL3 PE=1 SV=2	PF00297	Ribosomal protein L3	GO:0042254//GO:0006412	ribosome biogenesis//translation	GO:0003735	structural constituent of ribosome	GO:0005622//GO:0005840	intracellular//ribosome	KOG0746	60S ribosomal protein L3 and related proteins
Cluster-24085.67112	209.805	40.5006	2.3656	3.1244e-06	0.0018141	9905	3797715	KFK39321.1	945	1.6e-98	hypothetical protein AALP_AA3G229400 [Arabis alpina]	--	--	--	--	--	--	--	--	--	Q99315	268	2.2e-21	Transposon Ty3-G Gag-Pol polyprotein OS=Saccharomyces cerevisiae (strain ATCC 204508 / S288c) GN=TY3B-G PE=1 SV=3	PF03791//PF02022//PF03521//PF09236//PF17122//PF00665	KNOX2 domain//Integrase Zinc binding domain//Kv2 voltage-gated K+ channel//Alpha-haemoglobin stabilising protein//Zinc-finger//Integrase core domain	GO:0020027//GO:0006813//GO:0030097//GO:0050821//GO:0015074//GO:0006457	hemoglobin metabolic process//potassium ion transport//hemopoiesis//protein stabilization//DNA integration//protein folding	GO:0005515//GO:0008270//GO:0005249//GO:0003677//GO:0030492	protein binding//zinc ion binding//voltage-gated potassium channel activity//DNA binding//hemoglobin binding	GO:0005833//GO:0005634//GO:0008076	hemoglobin complex//nucleus//voltage-gated potassium channel complex	--	--
Cluster-24085.70786	259.893	2265.54	-3.1244	3.2043e-06	0.0018501	736	1316105	CBI20461.3	419	1.1e-38	unnamed protein product, partial [Vitis vinifera]	XM_011032619.1	XM_011032619	89	1.41383e-36	PREDICTED: Populus euphratica calcium-binding protein PBP1-like (LOC105130216), mRNA	K16465	CETN1	centrin-1	http://www.genome.jp/dbget-bin/www_bget?ko:K16465	Q9ZPX9	306	6.5e-27	Calcium-binding protein KIC OS=Arabidopsis thaliana GN=KIC PE=1 SV=2	PF00036//PF13833//PF12763	EF hand//EF-hand domain pair//Cytoskeletal-regulatory complex EF hand	--	--	GO:0005515//GO:0005509	protein binding//calcium ion binding	--	--	KOG0028	Ca2+-binding protein (centrin/caltractin), EF-Hand superfamily protein
Cluster-24085.45309	663.031	2512.45	-1.9224	3.2635e-06	0.0018739	2443	4310687	XP_010244496.1	577	1.8e-56	PREDICTED: GDSL esterase..lipase At5g55050-like [Nelumbo nucifera]	XM_012848948.1	XM_012848948	38	1.08646e-07	PREDICTED: Setaria italica GDSL esterase/lipase At5g55050-like (LOC101772296), mRNA	--	--	--	--	Q9FIA1	400	2.7e-37	GDSL esterase/lipase At5g55050 OS=Arabidopsis thaliana GN=At5g55050 PE=2 SV=1	PF00657	GDSL-like Lipase/Acylhydrolase	--	--	GO:0016788	hydrolase activity, acting on ester bonds	--	--	--	--
Cluster-20287.0	22.1007	0	6.7514	3.4246e-06	0.0019556	571	5502876	BAS86554.1	381	2.2e-34	Os03g0766100 [Oryza sativa Japonica Group]	AP014959.1	AP014959	571	0	Oryza sativa Japonica Group DNA, chromosome 3, cultivar: Nipponbare, complete sequence	--	--	--	--	A2XMB2	381	1e-35	10 kDa prolamin OS=Oryza sativa subsp. indica GN=OsI_013205 PE=2 SV=2	--	--	--	--	--	--	--	--	--	--
Cluster-21589.0	27.233	0	7.0544	3.4709e-06	0.0019712	1018	--	--	--	--	--	--	--	--	--	--	--	--	--	--	--	--	--	--	--	--	--	--	--	--	--	--	--	--
Cluster-24085.55388	0.587199	54.0384	-6.5302	3.5209e-06	0.0019887	495	10855356	PRQ19021.1	182	2.3e-11	putative P-loop containing nucleoside triphosphate hydrolase, leucine-rich repeat domain, L [Rosa chinensis]	--	--	--	--	--	K13457	RPM1, RPS3	disease resistance protein RPM1	http://www.genome.jp/dbget-bin/www_bget?ko:K13457	Q39214	123	7.2e-06	Disease resistance protein RPM1 OS=Arabidopsis thaliana GN=RPM1 PE=1 SV=1	PF13516	Leucine Rich repeat	--	--	GO:0005515	protein binding	--	--	--	--
Cluster-24085.42093	435.289	129.015	1.7531	3.5828e-06	0.0020073	1370	4297055	XP_010265162.1	776	8.5e-80	PREDICTED: ACD11 homolog protein [Nelumbo nucifera]	XM_017774549.1	XM_017774549	171	7.0123e-82	PREDICTED: Gossypium arboreum ACD11 homolog protein (LOC108472982), mRNA	--	--	--	--	Q8L7U7	680	5.2e-70	ACD11 homolog protein OS=Arabidopsis thaliana GN=At4g39670 PE=2 SV=1	PF08718//PF13417	Glycolipid transfer protein (GLTP)//Glutathione S-transferase, N-terminal domain	GO:0046836	glycolipid transport	GO:0017089//GO:0051861//GO:0005515	glycolipid transporter activity//glycolipid binding//protein binding	GO:0005737	cytoplasm	--	--
Cluster-24085.70081	23.1552	114.6	-2.3123	3.5925e-06	0.0020073	1171	7869665	ONI20249.1	1104	6.7e-118	hypothetical protein PRUPE_2G004700 [Prunus persica]	XM_016039845.1	XM_016039845	74	4.98609e-28	PREDICTED: Ziziphus jujuba G-type lectin S-receptor-like serine/threonine-protein kinase RLK1 (LOC107429195), mRNA	--	--	--	--	Q39202	942	1.8e-100	G-type lectin S-receptor-like serine/threonine-protein kinase RLK1 OS=Arabidopsis thaliana GN=RLK1 PE=2 SV=2	PF00069//PF07714//PF05445	Protein kinase domain//Protein tyrosine kinase//Poxvirus serine/threonine protein kinase	GO:0006468	protein phosphorylation	GO:0005524//GO:0004672	ATP binding//protein kinase activity	--	--	--	--
Cluster-24085.64746	1536.88	13498.7	-3.1348	3.6132e-06	0.0020081	1494	1033736	XP_002523862.1	977	4.5e-103	PREDICTED: probable CCR4-associated factor 1 homolog 9 [Ricinus communis]	XM_008344067.2	XM_008344067	163	2.1459e-77	PREDICTED: Malus x domestica probable CCR4-associated factor 1 homolog 11 (LOC103405103), mRNA	K12581	CNOT7_8, CAF1, POP2	CCR4-NOT transcription complex subunit 7/8	http://www.genome.jp/dbget-bin/www_bget?ko:K12581	Q9LXM2	905	4.6e-96	Probable CCR4-associated factor 1 homolog 9 OS=Arabidopsis thaliana GN=CAF1-9 PE=2 SV=1	PF04857	CAF1 family ribonuclease	--	--	--	--	GO:0005634	nucleus	KOG0304	mRNA deadenylase subunit
Cluster-24085.62848	6.35053	62.8903	-3.3093	3.8055e-06	0.002095	1124	--	--	--	--	--	--	--	--	--	--	--	--	--	--	--	--	--	--	--	--	--	--	--	--	--	--	--	--
Cluster-24085.70940	0.314329	31.9725	-6.669	3.8098e-06	0.002095	2470	8320399	XP_020534347.1	553	1.1e-53	uncharacterized protein LOC110009312 [Jatropha curcas]	LN713257.1	LN713257	42	6.56556e-10	Cucumis melo genomic chromosome, chr_3	--	--	--	--	Q00962	239	1.3e-18	Enzymatic polyprotein OS=Cauliflower mosaic virus (strain NY8153) GN=ORF V PE=3 SV=1	PF08236//PF02926	SRI (Set2 Rpb1 interacting) domain//THUMP domain	GO:0034968//GO:0006355//GO:0006554//GO:0006479	histone lysine methylation//regulation of transcription, DNA-templated//lysine catabolic process//protein methylation	GO:0003723//GO:0018024	RNA binding//histone-lysine N-methyltransferase activity	GO:0005694	chromosome	KOG0017	FOG: Transposon-encoded proteins with TYA, reverse transcriptase, integrase domains in various combinations
Cluster-24085.32138	409.934	1497.38	-1.8693	3.8554e-06	0.0021089	3518	8221611	XP_020242089.1	1995	9.7e-221	heat shock protein 83 [Asparagus officinalis]	KM510493.1	KM510493	755	0	Ornithogalum longebracteatum heat shock protein 83 (HSP83-2) mRNA, complete cds	K04079	HSP90A, htpG	molecular chaperone HtpG	http://www.genome.jp/dbget-bin/www_bget?ko:K04079	P51819	1922	1.3e-213	Heat shock protein 83 OS=Ipomoea nil GN=HSP83A PE=2 SV=1	PF00183	Hsp90 protein	GO:0006950//GO:0006457	response to stress//protein folding	GO:0051082//GO:0005524	unfolded protein binding//ATP binding	--	--	KOG0019	Molecular chaperone (HSP90 family)
Cluster-24085.61310	58.0166	267.84	-2.2102	3.9123e-06	0.0021288	631	4023777	XP_009350789.1	444	1.2e-41	PREDICTED: TMV resistance protein N-like [Pyrus x bretschneideri]	--	--	--	--	--	K19613	SHOC2, SUR8	leucine-rich repeat protein SHOC2	http://www.genome.jp/dbget-bin/www_bget?ko:K19613	Q7XBQ9	307	4.2e-27	Disease resistance protein RGA2 OS=Solanum bulbocastanum GN=RGA2 PE=1 SV=1	PF13855//PF00560	Leucine rich repeat//Leucine Rich Repeat	--	--	GO:0005515	protein binding	--	--	--	--
Cluster-24085.38066	1058.45	3032.85	-1.5187	4.0434e-06	0.0021887	1306	7432160	XP_010269500.2	385	1.8e-34	PREDICTED: rapid alkalinization factor-like [Nelumbo nucifera]	--	--	--	--	--	--	--	--	--	Q945T0	331	1.4e-29	Rapid alkalinization factor OS=Nicotiana tabacum GN=RALF PE=1 SV=1	--	--	--	--	--	--	--	--	--	--
Cluster-24085.55158	70.0882	0.749716	6.5586	4.1146e-06	0.0022157	1667	--	--	--	--	--	--	--	--	--	--	--	--	--	--	--	--	--	--	PF01412	Putative GTPase activating protein for Arf	--	--	GO:0005096	GTPase activator activity	--	--	--	--
Cluster-24085.33055	467.149	3105.55	-2.7333	4.1682e-06	0.0022237	1126	8691307	OVA16134.1	165	4.9e-09	Ribonuclease H domain [Macleaya cordata]	--	--	--	--	--	--	--	--	--	--	--	--	--	PF13202//PF13499//PF13833//PF00036//PF13405	EF hand//EF-hand domain pair//EF-hand domain pair//EF hand//EF-hand domain	--	--	GO:0005509	calcium ion binding	--	--	--	--
Cluster-24085.55909	34.652	154.264	-2.149	4.1723e-06	0.0022237	2323	6158567	XP_015968915.1	347	8e-30	uncharacterized protein LOC107492403 [Arachis duranensis]	--	--	--	--	--	--	--	--	--	--	--	--	--	PF01104	Bunyavirus non-structural protein NS-s	GO:0016032	viral process	--	--	--	--	--	--
Cluster-18325.0	0	19.2834	-6.8991	4.1985e-06	0.0022263	919	11119935	PTQ35395.1	959	3.4e-101	hypothetical protein MARPO_0071s0013 [Marchantia polymorpha]	BC063508.1	BC063508	919	0	Homo sapiens cDNA clone IMAGE:3861495, **** WARNING: chimeric clone ****	K02981	RP-S2e, RPS2	small subunit ribosomal protein S2e	http://www.genome.jp/dbget-bin/www_bget?ko:K02981	P15880	1241	3.1e-135	40S ribosomal protein S2 OS=Homo sapiens GN=RPS2 PE=1 SV=2	PF00333//PF03719	Ribosomal protein S5, N-terminal domain//Ribosomal protein S5, C-terminal domain	GO:0042254//GO:0006412	ribosome biogenesis//translation	GO:0003723//GO:0003735	RNA binding//structural constituent of ribosome	GO:0005840	ribosome	--	--
Cluster-24085.72813	0	25.5128	-7.2997	4.2297e-06	0.0022314	534	4308195	XP_010241183.1	158	1.5e-08	PREDICTED: uncharacterized protein At1g04910 [Nelumbo nucifera]	--	--	--	--	--	--	--	--	--	--	--	--	--	--	--	--	--	--	--	--	--	--	--
Cluster-24085.37940	950.944	167.558	2.5047	4.295e-06	0.0022544	2622	2946813	XP_006483145.1	1549	3.8e-169	PREDICTED: protein HOTHEAD [Citrus sinensis]	--	--	--	--	--	--	--	--	--	Q9SSM2	903	1.4e-95	(R)-mandelonitrile lyase-like OS=Arabidopsis thaliana GN=At1g73050 PE=2 SV=1	PF07992//PF00732//PF05199	Pyridine nucleotide-disulphide oxidoreductase//GMC oxidoreductase//GMC oxidoreductase	GO:0055114	oxidation-reduction process	GO:0016491//GO:0016614//GO:0050660	oxidoreductase activity//oxidoreductase activity, acting on CH-OH group of donors//flavin adenine dinucleotide binding	--	--	--	--
Cluster-15229.0	24.7654	0	6.9149	4.3224e-06	0.0022574	603	5516869	BAT00548.1	412	6e-38	Os07g0206400 [Oryza sativa Japonica Group]	AP014963.1	AP014963	600	0	Oryza sativa Japonica Group DNA, chromosome 7, cultivar: Nipponbare, complete sequence	--	--	--	--	P17048	412	2.7e-39	13 kDa prolamin C OS=Oryza sativa subsp. japonica GN=PROLM25 PE=2 SV=2	--	--	--	--	--	--	--	--	--	--
Cluster-24085.69299	0.314329	38.0114	-6.9207	4.3453e-06	0.002258	4702	9662630	PIA30621.1	637	3.8e-63	hypothetical protein AQUCO_05400010v1 [Aquilegia coerulea]	AC210380.1	AC210380	53	9.66116e-16	Populus trichocarpa clone ACSB2121-B05, complete sequence	--	--	--	--	Q6XKE6	333	3.1e-29	Genome polyprotein OS=Petunia vein clearing virus (isolate Hohn) PE=3 SV=1	PF09036	Bcr-Abl oncoprotein oligomerisation domain	GO:0009069//GO:0016310//GO:0007165//GO:0006468	serine family amino acid metabolic process//phosphorylation//signal transduction//protein phosphorylation	GO:0005096//GO:0004674	GTPase activator activity//protein serine/threonine kinase activity	--	--	KOG0017	FOG: Transposon-encoded proteins with TYA, reverse transcriptase, integrase domains in various combinations
Cluster-24085.53923	190.619	29.6325	2.6735	4.3798e-06	0.0022646	680	11018282	PSS34271.1	511	2.2e-49	ABC transporter C family member 10 like [Actinidia chinensis var. chinensis]	--	--	--	--	--	K05666	ABCC2	ATP-binding cassette, subfamily C (CFTR/MRP), member 2	http://www.genome.jp/dbget-bin/www_bget?ko:K05666	Q9LYS2	438	2.9e-42	ABC transporter C family member 10 OS=Arabidopsis thaliana GN=ABCC10 PE=2 SV=2	PF00005	ABC transporter	--	--	GO:0016887//GO:0005524	ATPase activity//ATP binding	--	--	--	--
Cluster-24085.51153	734.393	265.236	1.469	4.4599e-06	0.0022946	875	--	--	--	--	--	--	--	--	--	--	--	--	--	--	--	--	--	--	--	--	--	--	--	--	--	--	--	--
Cluster-24085.62781	229.395	1388.39	-2.5976	4.6453e-06	0.0023782	1185	10771183	PPS07135.1	616	2.6e-61	hypothetical protein GOBAR_AA13511 [Gossypium barbadense]	--	--	--	--	--	--	--	--	--	Q7XA40	578	3e-58	Putative disease resistance protein RGA3 OS=Solanum bulbocastanum GN=RGA3 PE=2 SV=2	PF00931//PF00158//PF00448//PF01637//PF06414//PF00004	NB-ARC domain//Sigma-54 interaction domain//SRP54-type protein, GTPase domain//Archaeal ATPase//Zeta toxin//ATPase family associated with various cellular activities (AAA)	GO:0006355//GO:0006614	regulation of transcription, DNA-templated//SRP-dependent cotranslational protein targeting to membrane	GO:0008134//GO:0005525//GO:0005524//GO:0016301//GO:0043531	transcription factor binding//GTP binding//ATP binding//kinase activity//ADP binding	GO:0005667	transcription factor complex	--	--
Cluster-24085.62375	1010.51	278.048	1.862	4.7626e-06	0.0024263	2935	7042739	XP_017972329.1	2396	2.6e-267	PREDICTED: long-chain-alcohol oxidase FAO4A [Theobroma cacao]	--	--	--	--	--	K17756	FAO3	long-chain-alcohol oxidase	http://www.genome.jp/dbget-bin/www_bget?ko:K17756	O65709	1988	2.4e-221	Long-chain-alcohol oxidase FAO4A OS=Arabidopsis thaliana GN=FAO4A PE=3 SV=2	PF00732//PF07992//PF05199//PF02558//PF01494//PF01266	GMC oxidoreductase//Pyridine nucleotide-disulphide oxidoreductase//GMC oxidoreductase//Ketopantoate reductase PanE/ApbA//FAD binding domain//FAD dependent oxidoreductase	GO:0055114//GO:0015940	oxidation-reduction process//pantothenate biosynthetic process	GO:0050660//GO:0016614//GO:0071949//GO:0016491//GO:0008677	flavin adenine dinucleotide binding//oxidoreductase activity, acting on CH-OH group of donors//FAD binding//oxidoreductase activity//2-dehydropantoate 2-reductase activity	--	--	--	--
Cluster-24085.66306	7.07782	73.0165	-3.374	4.8447e-06	0.0024561	733	--	--	--	--	--	--	--	--	--	--	--	--	--	--	--	--	--	--	--	--	--	--	--	--	--	--	--	--
Cluster-19135.0	1.63722	54.8169	-5.0247	5.3014e-06	0.0026746	909	4228247	AIU92966.1	422	6.3e-39	C-repeat..dehydration-responsive element-binding factor 4 [Populus simonii]	--	--	--	--	--	--	--	--	--	Q9FJ93	388	2.5e-36	Dehydration-responsive element-binding protein 1D OS=Arabidopsis thaliana GN=DREB1D PE=2 SV=1	PF00847	AP2 domain	GO:0006355	regulation of transcription, DNA-templated	GO:0003700	transcription factor activity, sequence-specific DNA binding	GO:0005667	transcription factor complex	--	--
Cluster-24085.64090	188.673	43.0123	2.131	5.3485e-06	0.0026854	1840	8067983	XP_020093853.1	1366	4.4e-148	uncharacterized protein LOC109713949 isoform X1 [Ananas comosus]	--	--	--	--	--	--	--	--	--	--	--	--	--	PF00499//PF05434//PF02165//PF01497	NADH-ubiquinone/plastoquinone oxidoreductase chain 6//TMEM9//Wilm's tumour protein//Periplasmic binding protein	GO:0006744//GO:0006120//GO:0006814//GO:0006355//GO:0015992//GO:0055114	ubiquinone biosynthetic process//mitochondrial electron transport, NADH to ubiquinone//sodium ion transport//regulation of transcription, DNA-templated//proton transport//oxidation-reduction process	GO:0005488//GO:0008137	binding//NADH dehydrogenase (ubiquinone) activity	GO:0016021//GO:0005634	integral component of membrane//nucleus	--	--
Cluster-24085.18225	449.04	2146.17	-2.2573	5.7339e-06	0.002865	1285	7336972	XP_018813697.1	166	4.3e-09	PREDICTED: vesicle-associated membrane protein 727-like [Juglans regia]	--	--	--	--	--	K08511	ATVAMP72	vesicle-associated membrane protein 72	http://www.genome.jp/dbget-bin/www_bget?ko:K08511	Q9M376	153	6.2e-09	Vesicle-associated membrane protein 727 OS=Arabidopsis thaliana GN=VAMP727 PE=2 SV=1	--	--	--	--	--	--	--	--	--	--
Cluster-14661.0	57.3123	0.629566	6.3446	5.9937e-06	0.0029805	2041	--	--	--	--	--	--	--	--	--	--	--	--	--	--	--	--	--	--	--	--	--	--	--	--	--	--	--	--
Cluster-24085.30278	114.478	15.6149	2.8785	6.2522e-06	0.0030942	2134	--	--	--	--	--	--	--	--	--	--	--	--	--	--	--	--	--	--	PF10717	Occlusion-derived virus envelope protein ODV-E18	--	--	--	--	GO:0019031	viral envelope	--	--
Cluster-24085.22287	271.077	899.614	-1.7313	6.5469e-06	0.0032247	1804	4306923	XP_010278319.1	764	2.7e-78	PREDICTED: uncharacterized protein LOC104612574 [Nelumbo nucifera]	XM_010062220.2	XM_010062220	113	1.62229e-49	PREDICTED: Eucalyptus grandis uncharacterized LOC104448411 (LOC104448411), transcript variant X2, mRNA	--	--	--	--	--	--	--	--	PF05175//PF01728//PF01209//PF01596//PF01135//PF00891//PF08241	Methyltransferase small domain//FtsJ-like methyltransferase//ubiE/COQ5 methyltransferase family//O-methyltransferase//Protein-L-isoaspartate(D-aspartate) O-methyltransferase (PCMT)//O-methyltransferase//Methyltransferase domain	GO:0006464//GO:0046500//GO:0032259//GO:0008152//GO:0006479	cellular protein modification process//S-adenosylmethionine metabolic process//methylation//metabolic process//protein methylation	GO:0008168//GO:0008171//GO:0004719	methyltransferase activity//O-methyltransferase activity//protein-L-isoaspartate (D-aspartate) O-methyltransferase activity	--	--	--	--
Cluster-24085.892	79.1041	381.347	-2.2709	6.5863e-06	0.0032288	962	10232569	PNT11459.1	273	1.3e-21	hypothetical protein POPTR_011G022900v3 [Populus trichocarpa]	--	--	--	--	--	--	--	--	--	--	--	--	--	--	--	--	--	--	--	--	--	--	--
Cluster-24085.44376	4.67828	142.821	-4.9327	6.6699e-06	0.0032544	792	--	--	--	--	--	--	--	--	--	--	--	--	--	--	--	--	--	--	PF00197	Trypsin and protease inhibitor	--	--	GO:0004866	endopeptidase inhibitor activity	--	--	--	--
Cluster-24085.6352	0.901527	41.6866	-5.565	7.0345e-06	0.0034163	1368	10942238	XP_024189429.1	147	7.3e-07	glutamate decarboxylase 1 [Rosa chinensis]	XM_007146931.1	XM_007146931	54	7.67629e-17	Phaseolus vulgaris hypothetical protein (PHAVU_006G087600g) mRNA, complete cds	--	--	--	--	P54767	147	3.3e-08	Glutamate decarboxylase OS=Solanum lycopersicum PE=2 SV=1	PF02366	Dolichyl-phosphate-mannose-protein mannosyltransferase	GO:0006493	protein O-linked glycosylation	GO:0000030	mannosyltransferase activity	GO:0016020//GO:0000136	membrane//alpha-1,6-mannosyltransferase complex	--	--
Cluster-10263.0	1.67224	36.0616	-4.391	7.0711e-06	0.0034181	741	9248458	XP_022132326.1	883	1.8e-92	60S ribosomal protein L17-2-like [Momordica charantia]	XM_004144148.2	XM_004144148	741	0	PREDICTED: Cucumis sativus 60S ribosomal protein L17-2 (LOC101206455), mRNA	K02880	RP-L17e, RPL17	large subunit ribosomal protein L17e	http://www.genome.jp/dbget-bin/www_bget?ko:K02880	P51413	742	1.8e-77	60S ribosomal protein L17-2 OS=Arabidopsis thaliana GN=RPL17B PE=2 SV=2	PF00237	Ribosomal protein L22p/L17e	GO:0006412//GO:0042254	translation//ribosome biogenesis	GO:0003735	structural constituent of ribosome	GO:0005840	ribosome	KOG3353	60S ribosomal protein L22
Cluster-24085.20933	156.304	418.696	-1.4229	7.191e-06	0.00346	1245	--	--	--	--	--	XM_018826020.1	XM_018826020	42	3.2649e-10	PREDICTED: Musa acuminata subsp. malaccensis alpha carbonic anhydrase 8 (LOC103985080), transcript variant X2, mRNA	--	--	--	--	--	--	--	--	PF07174	Fibronectin-attachment protein (FAP)	--	--	GO:0050840	extracellular matrix binding	GO:0005576	extracellular region	--	--
Cluster-24085.19157	0	22.4721	-7.1216	7.3408e-06	0.0035016	996	--	--	--	--	--	--	--	--	--	--	--	--	--	--	--	--	--	--	--	--	--	--	--	--	--	--	--	--
Cluster-24085.27863	520.435	2394.73	-2.2024	7.3449e-06	0.0035016	5415	--	--	--	--	--	--	--	--	--	--	--	--	--	--	--	--	--	--	PF08133//PF06444//PF00288//PF08116//PF00895	Anticodon nuclease activator family//NADH dehydrogenase subunit 2 C-terminus//GHMP kinases N terminal domain//PhTx neurotoxin family//ATP synthase protein 8	GO:0006120//GO:0006744//GO:0015986//GO:0009405//GO:0006814//GO:0050792//GO:0055114//GO:0015992	mitochondrial electron transport, NADH to ubiquinone//ubiquinone biosynthetic process//ATP synthesis coupled proton transport//pathogenesis//sodium ion transport//regulation of viral process//oxidation-reduction process//proton transport	GO:0008137//GO:0015078//GO:0004518//GO:0005524	NADH dehydrogenase (ubiquinone) activity//hydrogen ion transmembrane transporter activity//nuclease activity//ATP binding	GO:0000276//GO:0005576	mitochondrial proton-transporting ATP synthase complex, coupling factor F(o)//extracellular region	--	--
Cluster-13658.0	0.27287	58.9142	-7.5485	7.469e-06	0.0035445	736	--	--	--	--	--	--	--	--	--	--	--	--	--	--	--	--	--	--	PF09604	F subunit of K+-transporting ATPase (Potass_KdpF)	GO:0006813//GO:0043462	potassium ion transport//regulation of ATPase activity	GO:0008556	potassium-transporting ATPase activity	GO:0005886	plasma membrane	--	--
Cluster-24085.45936	201.021	39.7664	2.3357	7.6214e-06	0.0036004	2155	9959563	PKI67468.1	196	2.4e-12	hypothetical protein CRG98_012052 [Punica granatum]	--	--	--	--	--	--	--	--	--	--	--	--	--	--	--	--	--	--	--	--	--	--	--
Cluster-24085.6977	114.3	490.202	-2.1019	7.721e-06	0.0036309	2196	4284213	XP_010248357.1	308	2.5e-25	PREDICTED: uncharacterized protein LOC104591250 [Nelumbo nucifera]	--	--	--	--	--	--	--	--	--	--	--	--	--	--	--	--	--	--	--	--	--	--	--
Cluster-23861.0	4.82661	82.0049	-4.0954	7.8735e-06	0.003686	645	4043607	XP_009411702.1	423	3.4e-39	PREDICTED: glutaredoxin-C1-like [Musa acuminata subsp. malaccensis]	--	--	--	--	--	K03676	grxC, GLRX, GLRX2	glutaredoxin 3	http://www.genome.jp/dbget-bin/www_bget?ko:K03676	Q7G8Y5	391	7.9e-37	Glutaredoxin-C1 OS=Oryza sativa subsp. japonica GN=GRXC1 PE=3 SV=1	PF16093//PF00462	Proteasome assembly chaperone 4//Glutaredoxin	GO:0045454//GO:0006118//GO:0043248	cell redox homeostasis//obsolete electron transport//proteasome assembly	GO:0015035//GO:0009055	protein disulfide oxidoreductase activity//electron carrier activity	--	--	--	--
Cluster-24085.78281	4.3225	52.8346	-3.6001	7.9325e-06	0.0036969	1816	10680853	XP_023907019.1	2127	2.5e-236	heat shock 70 kDa protein [Quercus suber]	X81860.1	X81860	1124	0	C.herbarum mRNA for heat shock protein 70	K03283	HSPA1s	heat shock 70kDa protein 1/2/6/8	http://www.genome.jp/dbget-bin/www_bget?ko:K03283	P40918	2128	8.5e-238	Heat shock 70 kDa protein OS=Davidiella tassiana GN=HSP70 PE=1 SV=1	PF06723//PF02782	MreB/Mbl protein//FGGY family of carbohydrate kinases, C-terminal domain	GO:0005975//GO:0000902	carbohydrate metabolic process//cell morphogenesis	GO:0016773	phosphotransferase activity, alcohol group as acceptor	--	--	KOG0101	Molecular chaperones HSP70/HSC70, HSP70 superfamily
Cluster-24085.23909	146.068	30.8155	2.2421	8.0178e-06	0.00372	1101	8685874	OVA10701.1	1071	4.2e-114	O-methyltransferase [Macleaya cordata]	--	--	--	--	--	K16040	ROMT	trans-resveratrol di-O-methyltransferase	http://www.genome.jp/dbget-bin/www_bget?ko:K16040	Q9LEL5	1031	8.3e-111	3'-hydroxy-N-methyl-(S)-coclaurine 4'-O-methyltransferase OS=Coptis japonica PE=1 SV=1	PF00891//PF08100	O-methyltransferase//Dimerisation domain	--	--	GO:0046983//GO:0008171	protein dimerization activity//O-methyltransferase activity	--	--	--	--
Cluster-24085.38819	244.317	54.364	2.1729	8.1843e-06	0.0037804	1893	--	--	--	--	--	--	--	--	--	--	--	--	--	--	--	--	--	--	--	--	--	--	--	--	--	--	--	--
Cluster-24085.42184	253.888	742.175	-1.5485	8.4043e-06	0.0038648	2550	4611811	XP_010943349.1	1882	8.9e-208	PREDICTED: L-type lectin-domain containing receptor kinase IV.1-like [Elaeis guineensis]	XM_008242253.2	XM_008242253	103	8.3484e-44	PREDICTED: Prunus mume L-type lectin-domain containing receptor kinase IV.1-like (LOC103338975), mRNA	--	--	--	--	Q9M345	1617	2.1e-178	L-type lectin-domain containing receptor kinase IV.2 OS=Arabidopsis thaliana GN=LECRK42 PE=2 SV=1	PF07714//PF00069//PF00139	Protein tyrosine kinase//Protein kinase domain//Legume lectin domain	GO:0006468	protein phosphorylation	GO:0004672//GO:0030246//GO:0005524	protein kinase activity//carbohydrate binding//ATP binding	--	--	--	--
Cluster-24085.69152	0.290382	29.4646	-6.5591	8.5248e-06	0.003903	385	--	--	--	--	--	--	--	--	--	--	--	--	--	--	--	--	--	--	PF05964	F/Y-rich N-terminus	--	--	--	--	GO:0005634	nucleus	--	--
Cluster-24085.71235	47.3046	168.557	-1.8351	8.5861e-06	0.0039138	1736	6624119	XP_016736744.1	193	4.3e-12	PREDICTED: CSC1-like protein At1g32090 [Gossypium hirsutum]	--	--	--	--	--	K21989	TMEM63	calcium permeable stress-gated cation channel	http://www.genome.jp/dbget-bin/www_bget?ko:K21989	Q9FVQ5	160	1.3e-09	CSC1-like protein At1g32090 OS=Arabidopsis thaliana GN=At1g32090 PE=1 SV=1	PF00973	Paramyxovirus nucleocapsid protein	--	--	GO:0005198	structural molecule activity	GO:0019013	viral nucleocapsid	--	--
Cluster-24085.19122	181.538	703.237	-1.9542	8.9809e-06	0.0040759	2002	4297133	XP_010265254.1	1425	6.9e-155	PREDICTED: probable galacturonosyltransferase-like 3 [Nelumbo nucifera]	XM_010266952.2	XM_010266952	303	4.32303e-155	PREDICTED: Nelumbo nucifera probable galacturonosyltransferase-like 3 (LOC104603039), mRNA	--	--	--	--	Q0V7R1	1316	1.3e-143	Probable galacturonosyltransferase-like 3 OS=Arabidopsis thaliana GN=GATL3 PE=2 SV=1	PF01501	Glycosyl transferase family 8	--	--	GO:0016757	transferase activity, transferring glycosyl groups	--	--	--	--
Cluster-24085.54202	653.61	228.528	1.5142	9.191e-06	0.0041531	2474	919390	XP_002269170.1	529	6.7e-51	PREDICTED: probable WRKY transcription factor 14 [Vitis vinifera]	XM_012220132.1	XM_012220132	115	1.72786e-50	PREDICTED: Jatropha curcas probable WRKY transcription factor 14 (LOC105636788), mRNA	--	--	--	--	Q9SA80	299	1.4e-25	Probable WRKY transcription factor 14 OS=Arabidopsis thaliana GN=WRKY14 PE=2 SV=2	--	--	--	--	--	--	--	--	--	--
Cluster-24085.17521	5.84625	96.1126	-4.0417	9.3933e-06	0.0042261	3335	--	--	--	--	--	--	--	--	--	--	--	--	--	--	--	--	--	--	PF09013	YopH, N-terminal	GO:0006470//GO:0006570//GO:0009405	protein dephosphorylation//tyrosine metabolic process//pathogenesis	GO:0004725	protein tyrosine phosphatase activity	--	--	--	--
Cluster-24085.8692	103.757	289.26	-1.4801	9.6552e-06	0.0043252	1739	11004817	PSS11373.1	769	7e-79	G2-specific protein kinase [Actinidia chinensis var. chinensis]	XM_012978799.1	XM_012978799	47	7.63957e-13	PREDICTED: Erythranthe guttatus uncharacterized LOC105955100 (LOC105955100), mRNA	--	--	--	--	--	--	--	--	PF09177	Syntaxin 6, N-terminal	GO:0048193	Golgi vesicle transport	--	--	GO:0016020	membrane	--	--
Cluster-24085.39013	132.856	26.6786	2.3023	1.0053e-05	0.0044841	1458	10773038	PPS08990.1	209	5e-14	hypothetical protein GOBAR_AA11651 [Gossypium barbadense]	EF469934.1	EF469934	49	4.93186e-14	Helianthus annuus RFLP probe ZVG75 mRNA sequence	K01915	glnA, GLUL	glutamine synthetase	http://www.genome.jp/dbget-bin/www_bget?ko:K01915	P23712	209	2.3e-15	Glutamine synthetase OS=Lactuca sativa PE=2 SV=2	--	--	--	--	--	--	--	--	KOG0683	Glutamine synthetase
Cluster-24085.50827	193.73	587.849	-1.6008	1.0395e-05	0.0046169	1086	9508863	XP_022719914.1	1144	1.4e-122	benzyl alcohol O-benzoyltransferase-like [Durio zibethinus]	--	--	--	--	--	K19861	BEBT, AMAT	benzyl alcohol O-benzoyltransferase	http://www.genome.jp/dbget-bin/www_bget?ko:K19861	Q8GT20	1098	1.4e-118	Benzyl alcohol O-benzoyltransferase OS=Nicotiana tabacum GN=HSR201 PE=1 SV=1	PF02458	Transferase family	--	--	GO:0016747	transferase activity, transferring acyl groups other than amino-acyl groups	--	--	--	--
Cluster-24085.2371	25.6571	155.197	-2.599	1.1141e-05	0.0049061	944	3731957	XP_008788081.1	377	1.1e-33	PREDICTED: zinc finger protein ZAT11 [Phoenix dactylifera]	XM_009386614.2	XM_009386614	47	4.07534e-13	PREDICTED: Musa acuminata subsp. malaccensis zinc finger protein ZAT11-like (LOC103972316), mRNA	--	--	--	--	Q9SLD4	281	6.6e-24	Zinc finger protein ZAT11 OS=Arabidopsis thaliana GN=ZAT11 PE=2 SV=1	PF01363//PF02917//PF13912//PF13465//PF17123//PF00096	FYVE zinc finger//Pertussis toxin, subunit 1//C2H2-type zinc finger//Zinc-finger double domain//RING-like zinc finger//Zinc finger, C2H2 type	GO:0009405	pathogenesis	GO:0046872//GO:0005515//GO:0008270//GO:0003950	metal ion binding//protein binding//zinc ion binding//NAD+ ADP-ribosyltransferase activity	GO:0005576	extracellular region	--	--
Cluster-24085.50874	201.102	859.825	-2.0969	1.1167e-05	0.0049061	2982	7756266	GAV59193.1	304	9.9e-25	Ist1 domain-containing protein [Cephalotus follicularis]	XM_017366978.1	XM_017366978	55	4.71545e-17	PREDICTED: Daucus carota subsp. sativus uncharacterized LOC108199246 (LOC108199246), mRNA	K19476	IST1	vacuolar protein sorting-associated protein IST1	http://www.genome.jp/dbget-bin/www_bget?ko:K19476	--	--	--	--	--	--	--	--	--	--	--	--	--	--
Cluster-24085.56547	402.92	1159.91	-1.526	1.1188e-05	0.0049061	1692	7875121	ONI25705.1	621	9.9e-62	hypothetical protein PRUPE_2G315500 [Prunus persica]	XM_010942730.1	XM_010942730	101	7.12012e-43	PREDICTED: Elaeis guineensis molybdate-anion transporter-like (LOC105059437), mRNA	--	--	--	--	--	--	--	--	PF05631	Sugar-tranasporters, 12 TM	GO:0015689	molybdate ion transport	GO:0015098	molybdate ion transmembrane transporter activity	GO:0016021	integral component of membrane	--	--
Cluster-24085.19982	170.321	521.852	-1.6163	1.1379e-05	0.0049482	2397	8693265	OVA18092.1	1025	2e-108	Methyltransferase type 11 [Macleaya cordata]	--	--	--	--	--	--	--	--	--	--	--	--	--	PF08241	Methyltransferase domain	GO:0008152	metabolic process	GO:0008168	methyltransferase activity	--	--	--	--
Cluster-24085.41540	814.792	261.101	1.6416	1.1373e-05	0.0049482	2086	559479	CAN73523.1	1892	5e-209	hypothetical protein VITISV_010704 [Vitis vinifera]	XM_002271854.2	XM_002271854	516	0	PREDICTED: Vitis vinifera uncharacterized LOC100241185 (LOC100241185), mRNA	--	--	--	--	Q9LMU1	1813	3.3e-201	Probable zinc metallopeptidase EGY3, chloroplastic OS=Arabidopsis thaliana GN=EGY3 PE=2 SV=1	PF02163	Peptidase family M50	GO:0006508	proteolysis	GO:0004222	metalloendopeptidase activity	--	--	--	--
Cluster-24085.42146	5027.12	1182.72	2.0882	1.1857e-05	0.005112	2901	1922002	AFO84076.1	1041	3.4e-110	beta-amylase [Actinidia chinensis]	XM_009398736.2	XM_009398736	177	6.95007e-85	PREDICTED: Musa acuminata subsp. malaccensis beta-amylase 3, chloroplastic-like (LOC103981958), mRNA	K01177	E3.2.1.2	beta-amylase	http://www.genome.jp/dbget-bin/www_bget?ko:K01177	O23553	970	2.6e-103	Beta-amylase 3, chloroplastic OS=Arabidopsis thaliana GN=BAM3 PE=1 SV=3	PF01373	Glycosyl hydrolase family 14	GO:0005985//GO:0005982//GO:0000272	sucrose metabolic process//starch metabolic process//polysaccharide catabolic process	GO:0016161	beta-amylase activity	--	--	--	--
Cluster-24085.4787	8.00671	129.47	-4.0299	1.1903e-05	0.005112	1939	4027123	XP_009383748.1	197	1.7e-12	PREDICTED: splicing factor 3B subunit 2 isoform X1 [Musa acuminata subsp. malaccensis]	--	--	--	--	--	K12829	SF3B2, SAP145, CUS1	splicing factor 3B subunit 2	http://www.genome.jp/dbget-bin/www_bget?ko:K12829	--	--	--	--	--	--	--	--	--	--	--	--	--	--
Cluster-24085.71891	676.578	144.224	2.2305	1.1903e-05	0.005112	4109	--	--	--	--	--	XM_010269949.2	XM_010269949	736	0	PREDICTED: Nelumbo nucifera probable alkaline/neutral invertase B (LOC104605249), transcript variant X3, mRNA	--	--	--	--	Q9SW48	2389	1e-267	Probable alkaline/neutral invertase B OS=Arabidopsis thaliana GN=INVB PE=1 SV=1	PF12899	Alkaline and neutral invertase	--	--	GO:0033926	glycopeptide alpha-N-acetylgalactosaminidase activity	--	--	--	--
Cluster-24085.15332	15.1964	99.6661	-2.7095	1.2784e-05	0.0054677	1954	--	--	--	--	--	--	--	--	--	--	--	--	--	--	--	--	--	--	--	--	--	--	--	--	--	--	--	--
Cluster-24730.0	0.27287	29.8718	-6.5799	1.3065e-05	0.0055648	634	4309313	XP_010242642.1	402	9.1e-37	PREDICTED: dehydration-responsive element-binding protein 1F-like [Nelumbo nucifera]	--	--	--	--	--	--	--	--	--	Q8S9Z5	336	1.8e-30	Dehydration-responsive element-binding protein 1F OS=Oryza sativa subsp. japonica GN=DREB1F PE=3 SV=1	PF00847	AP2 domain	GO:0006355	regulation of transcription, DNA-templated	GO:0003700	transcription factor activity, sequence-specific DNA binding	GO:0005667	transcription factor complex	--	--
Cluster-24085.63863	0.818609	37.2301	-5.4408	1.3245e-05	0.0056187	724	--	--	--	--	--	--	--	--	--	--	--	--	--	--	--	--	--	--	--	--	--	--	--	--	--	--	--	--
Cluster-24085.6468	4.54747	75.0275	-4.0308	1.4071e-05	0.0059445	1698	10659268	XP_023878992.1	2266	1.8e-252	heat shock protein 90 [Quercus suber]	XM_016903892.1	XM_016903892	1241	0	Sphaerulina musiva SO2202 molecular chaperone and allergen Mod-E/Hsp90/Hsp1 mRNA	K04079	HSP90A, htpG	molecular chaperone HtpG	http://www.genome.jp/dbget-bin/www_bget?ko:K04079	P40292	2206	7.2e-247	Heat shock protein 90 OS=Neosartorya fumigata (strain ATCC MYA-4609 / Af293 / CBS 101355 / FGSC A1100) GN=hsp90 PE=1 SV=3	PF00183	Hsp90 protein	GO:0006950//GO:0006457	response to stress//protein folding	GO:0051082//GO:0005524	unfolded protein binding//ATP binding	--	--	KOG0019	Molecular chaperone (HSP90 family)
Cluster-24085.30994	1.16796	33.6705	-4.8535	1.4421e-05	0.006068	891	--	--	--	--	--	--	--	--	--	--	--	--	--	--	--	--	--	--	--	--	--	--	--	--	--	--	--	--
Cluster-23520.0	6.07122	76.0069	-3.6379	1.4763e-05	0.0061622	1772	4287176	XP_010252276.1	753	5.1e-77	PREDICTED: putative clathrin assembly protein At1g33340 [Nelumbo nucifera]	--	--	--	--	--	--	--	--	--	Q9C502	593	8.2e-60	Putative clathrin assembly protein At1g33340 OS=Arabidopsis thaliana GN=At1g33340 PE=2 SV=1	PF07651//PF00790	ANTH domain//VHS domain	GO:0006886	intracellular protein transport	GO:0005543	phospholipid binding	--	--	--	--
Cluster-24085.3905	23.0814	153.041	-2.7362	1.4764e-05	0.0061622	545	--	--	--	--	--	--	--	--	--	--	--	--	--	--	--	--	--	--	--	--	--	--	--	--	--	--	--	--
Cluster-24085.41306	4773.74	1162.47	2.0378	1.493e-05	0.0062067	4769	4303239	XP_010273385.1	2402	8.4e-268	PREDICTED: ABC transporter B family member 9 [Nelumbo nucifera]	XM_010274356.2	XM_010274356	382	0	PREDICTED: Nelumbo nucifera ABC transporter B family member 9-like (LOC104608387), mRNA	K05658	ABCB1, CD243	ATP-binding cassette, subfamily B (MDR/TAP), member 1	http://www.genome.jp/dbget-bin/www_bget?ko:K05658	Q9M0M2	2134	4.5e-238	ABC transporter B family member 9 OS=Arabidopsis thaliana GN=ABCB9 PE=3 SV=2	PF00503//PF00664//PF00004//PF01583//PF13304//PF03193//PF00005//PF00270//PF06414	G-protein alpha subunit//ABC transporter transmembrane region//ATPase family associated with various cellular activities (AAA)//Adenylylsulphate kinase//AAA domain, putative AbiEii toxin, Type IV TA system//Protein of unknown function, DUF258//ABC transporter//DEAD/DEAH box helicase//Zeta toxin	GO:0006810//GO:0055085//GO:0007186//GO:0007165//GO:0006144//GO:0000103	transport//transmembrane transport//G-protein coupled receptor signaling pathway//signal transduction//purine nucleobase metabolic process//sulfate assimilation	GO:0005524//GO:0005525//GO:0003676//GO:0004020//GO:0031683//GO:0004871//GO:0016301//GO:0016887//GO:0019001//GO:0003924//GO:0042626	ATP binding//GTP binding//nucleic acid binding//adenylylsulfate kinase activity//G-protein beta/gamma-subunit complex binding//signal transducer activity//kinase activity//ATPase activity//guanyl nucleotide binding//GTPase activity//ATPase activity, coupled to transmembrane movement of substances	GO:0016021	integral component of membrane	--	--
Cluster-24085.70778	3.45135	39.7751	-3.5126	1.5219e-05	0.0063017	793	--	--	--	--	--	--	--	--	--	--	--	--	--	--	--	--	--	--	--	--	--	--	--	--	--	--	--	--
Cluster-24085.35638	428.942	1324.1	-1.6264	1.5347e-05	0.0063144	1649	10633207	XP_023735041.1	992	9.2e-105	polygalacturonase inhibitor-like [Lactuca sativa]	--	--	--	--	--	--	--	--	--	Q05091	875	1.5e-92	Polygalacturonase inhibitor OS=Pyrus communis GN=PGIP PE=1 SV=1	PF13855//PF00560	Leucine rich repeat//Leucine Rich Repeat	--	--	GO:0005515	protein binding	--	--	--	--
Cluster-24085.73823	24.704	173.095	-2.8129	1.5371e-05	0.0063144	1078	--	--	--	--	--	--	--	--	--	--	--	--	--	--	--	--	--	--	--	--	--	--	--	--	--	--	--	--
Cluster-24085.1072	0.580764	44.329	-6.2483	1.558e-05	0.006375	1730	--	--	--	--	--	--	--	--	--	--	--	--	--	--	--	--	--	--	PF05195	Aminopeptidase P, N-terminal domain	--	--	GO:0030145//GO:0004177	manganese ion binding//aminopeptidase activity	--	--	--	--
Cluster-24085.52364	1888.19	642.18	1.5563	1.5958e-05	0.0065037	3289	9674856	PIA42847.1	359	4.6e-31	hypothetical protein AQUCO_02000357v1 [Aquilegia coerulea]	XM_009409041.2	XM_009409041	81	1.83339e-31	PREDICTED: Musa acuminata subsp. malaccensis vacuolar-processing enzyme-like (LOC103990024), mRNA	K01369	LGMN	legumain	http://www.genome.jp/dbget-bin/www_bget?ko:K01369	P49043	328	8.1e-29	Vacuolar-processing enzyme OS=Citrus sinensis PE=2 SV=1	PF06450	Bacterial Na+/H+ antiporter B (NhaB)	GO:0006885//GO:0015992//GO:0006814	regulation of pH//proton transport//sodium ion transport	GO:0015385	sodium:proton antiporter activity	GO:0016021	integral component of membrane	--	--
Cluster-15356.0	17.8531	0	6.4443	1.6085e-05	0.0065302	748	5511065	BAS94743.1	481	7.5e-46	Os05g0499100 [Oryza sativa Japonica Group]	XM_015783656.1	XM_015783656	748	0	PREDICTED: Oryza sativa Japonica Group 19 kDa globulin (LOC4339221), mRNA	--	--	--	--	P29835	481	3.4e-47	19 kDa globulin OS=Oryza sativa subsp. japonica GN=Os05g0499100 PE=1 SV=2	--	--	--	--	--	--	--	--	--	--
Cluster-24085.53685	109.914	549.538	-2.3238	1.6791e-05	0.0067902	2472	4289316	XP_010254977.1	882	7.8e-92	PREDICTED: lysM domain receptor-like kinase 4 [Nelumbo nucifera]	XM_018959282.1	XM_018959282	69	6.43296e-25	PREDICTED: Juglans regia probable serine/threonine-protein kinase WNK10 (LOC108986606), transcript variant X2, mRNA	--	--	--	--	O22808	696	1.3e-71	Protein LYK5 OS=Arabidopsis thaliana GN=LYK5 PE=2 SV=1	PF00069//PF06305//PF03137//PF07714	Protein kinase domain//Protein of unknown function (DUF1049)//Organic Anion Transporter Polypeptide (OATP) family//Protein tyrosine kinase	GO:0006468//GO:0006810	protein phosphorylation//transport	GO:0005215//GO:0004672//GO:0005524	transporter activity//protein kinase activity//ATP binding	GO:0005887//GO:0016020	integral component of plasma membrane//membrane	--	--
Cluster-24085.6698	1.82057	30.72	-4.1121	1.7011e-05	0.0068523	379	4286728	XP_010251676.1	175	1.1e-10	PREDICTED: disease resistance protein RGA2-like [Nelumbo nucifera]	--	--	--	--	--	K15078	SLX1	structure-specific endonuclease subunit SLX1	http://www.genome.jp/dbget-bin/www_bget?ko:K15078	--	--	--	--	PF13855//PF00560	Leucine rich repeat//Leucine Rich Repeat	--	--	GO:0005515	protein binding	--	--	--	--
Cluster-24085.15274	1147.75	2956.12	-1.3651	1.7418e-05	0.0069894	3317	577198	ABR16398.1	1095	2.1e-116	unknown [Picea sitchensis]	--	--	--	--	--	--	--	--	--	O49508	908	4.6e-96	F-box protein At4g18380 OS=Arabidopsis thaliana GN=At4g18380 PE=2 SV=1	PF12937//PF00646	F-box-like//F-box domain	--	--	GO:0005515	protein binding	--	--	--	--
Cluster-19004.0	0.587199	26.5259	-5.5024	1.7648e-05	0.0070273	1254	694800	ACG26925.1	1284	9.6e-139	glyceraldehyde-3-phosphate dehydrogenase, cytosolic [Zea mays]	BC002547.1	BC002547	1245	0	Homo sapiens dyskeratosis congenita 1, dyskerin, mRNA (cDNA clone IMAGE:3138436), **** WARNING: chimeric clone ****	K00134	GAPDH, gapA	glyceraldehyde 3-phosphate dehydrogenase	http://www.genome.jp/dbget-bin/www_bget?ko:K00134	Q5RAB4	1722	7e-191	Glyceraldehyde-3-phosphate dehydrogenase OS=Pongo abelii GN=GAPDH PE=2 SV=3	PF02800//PF00044//PF01113	Glyceraldehyde 3-phosphate dehydrogenase, C-terminal domain//Glyceraldehyde 3-phosphate dehydrogenase, NAD binding domain//Dihydrodipicolinate reductase, N-terminus	GO:0055114//GO:0009085//GO:0009089	oxidation-reduction process//lysine biosynthetic process//lysine biosynthetic process via diaminopimelate	GO:0008839//GO:0016620	4-hydroxy-tetrahydrodipicolinate reductase//oxidoreductase activity, acting on the aldehyde or oxo group of donors, NAD or NADP as acceptor	--	--	KOG0657	Glyceraldehyde 3-phosphate dehydrogenase
Cluster-24085.78007	67.919	319.063	-2.2326	1.7617e-05	0.0070273	855	2112108	XP_004303483.1	519	3.3e-50	PREDICTED: 17.9 kDa class II heat shock protein-like [Fragaria vesca subsp. vesca]	KR132200.1	KR132200	192	9.14155e-94	Eriobotrya japonica small heat shock protein 4 (sHsp4) mRNA, complete cds	K13993	HSP20	HSP20 family protein	http://www.genome.jp/dbget-bin/www_bget?ko:K13993	O82013	464	3.6e-45	17.3 kDa class II heat shock protein OS=Solanum peruvianum PE=2 SV=1	--	--	--	--	--	--	--	--	--	--
Cluster-2764.0	0.290382	24.6745	-6.2895	1.796e-05	0.0071243	1063	1378748	EFN58290.1	761	3.6e-78	hypothetical protein CHLNCDRAFT_59607 [Chlorella variabilis]	BC071911.1	BC071911	1063	0	Homo sapiens cDNA clone IMAGE:6569344, **** WARNING: chimeric clone ****	K02941	RP-LP0, RPLP0	large subunit ribosomal protein LP0	http://www.genome.jp/dbget-bin/www_bget?ko:K02941	Q95140	1315	9.3e-144	60S acidic ribosomal protein P0 OS=Bos taurus GN=RPLP0 PE=2 SV=3	PF00466	Ribosomal protein L10	GO:0042254	ribosome biogenesis	--	--	GO:0005622	intracellular	KOG0815	60S acidic ribosomal protein P0
Cluster-24085.23428	237.029	54.7849	2.1134	1.8366e-05	0.0072577	781	7430034	XP_019052613.1	204	1e-13	PREDICTED: protein ZINC INDUCED FACILITATOR-LIKE 1-like [Nelumbo nucifera]	XM_016833142.1	XM_016833142	56	3.32645e-18	PREDICTED: Gossypium hirsutum probable peptide/nitrate transporter At3g43790 (LOC107906207), transcript variant X5, mRNA	--	--	--	--	Q3EAQ5	177	6.2e-12	Probable peptide/nitrate transporter At3g43790 OS=Arabidopsis thaliana GN=ZIFL2 PE=2 SV=2	PF02468	Photosystem II reaction centre N protein (psbN)	GO:0015979	photosynthesis	--	--	GO:0016020//GO:0009539//GO:0009523	membrane//photosystem II reaction center//photosystem II	--	--
Cluster-24085.18461	575.325	2148.28	-1.9009	1.967e-05	0.0076806	966	8692905	OVA17732.1	525	7.6e-51	Alpha crystallin..Hsp20 domain [Macleaya cordata]	KF421837.1	KF421837	108	5.1385e-47	Cenchrus americanus small heat shock protein sHsp17.9B mRNA, complete cds	K13993	HSP20	HSP20 family protein	http://www.genome.jp/dbget-bin/www_bget?ko:K13993	P19243	468	1.4e-45	18.1 kDa class I heat shock protein OS=Pisum sativum GN=HSP18.1 PE=2 SV=1	--	--	--	--	--	--	--	--	--	--
Cluster-24085.41950	45.1731	294.579	-2.7076	1.9581e-05	0.0076806	427	--	--	--	--	--	--	--	--	--	--	--	--	--	--	--	--	--	--	--	--	--	--	--	--	--	--	--	--
Cluster-24085.53328	205.526	676.907	-1.7209	1.9732e-05	0.0076806	2650	--	--	--	--	--	--	--	--	--	--	--	--	--	--	--	--	--	--	PF04513	Baculovirus polyhedron envelope protein, PEP, C terminus	--	--	GO:0005198	structural molecule activity	GO:0019028//GO:0019031	viral capsid//viral envelope	--	--
Cluster-24085.53733	293.132	113.051	1.3746	1.9628e-05	0.0076806	4416	7117410	OEL38084.1	235	1.5e-16	hypothetical protein BAE44_0000897 [Dichanthelium oligosanthes]	KF427119.1	KF427119	84	5.30583e-33	Fargesia spathacea clone 1 hypothetical protein gene, partial cds	--	--	--	--	--	--	--	--	PF08241	Methyltransferase domain	GO:0008152	metabolic process	GO:0008168	methyltransferase activity	--	--	--	--
Cluster-24085.28935	18.6081	113.683	-2.6146	1.9915e-05	0.0077229	3189	--	--	--	--	--	--	--	--	--	--	--	--	--	--	--	--	--	--	--	--	--	--	--	--	--	--	--	--
Cluster-24085.11688	64.2984	12.3957	2.3547	2.0747e-05	0.0080157	1090	9872805	XP_022999748.1	535	5.9e-52	cytokinin riboside 5'-monophosphate phosphoribohydrolase LOG1-like [Cucurbita maxima]	NM_119685.3	NM_119685	93	1.26938e-38	Arabidopsis thaliana Putative lysine decarboxylase family protein (LOG5), mRNA	K22522	LOG	cytokinin riboside 5'-monophosphate phosphoribohydrolase	http://www.genome.jp/dbget-bin/www_bget?ko:K22522	Q8GW29	511	1.6e-50	Cytokinin riboside 5'-monophosphate phosphoribohydrolase LOG7 OS=Arabidopsis thaliana GN=LOG7 PE=1 SV=2	--	--	--	--	--	--	--	--	--	--
Cluster-24085.50829	193.836	691.799	-1.8354	2.1112e-05	0.0081265	402	10041001	GAY43219.1	212	6.2e-15	hypothetical protein CUMW_072850 [Citrus unshiu]	--	--	--	--	--	K19861	BEBT, AMAT	benzyl alcohol O-benzoyltransferase	http://www.genome.jp/dbget-bin/www_bget?ko:K19861	Q8GT20	146	1.3e-08	Benzyl alcohol O-benzoyltransferase OS=Nicotiana tabacum GN=HSR201 PE=1 SV=1	--	--	--	--	--	--	--	--	--	--
Cluster-24085.15261	122.703	499.802	-2.0265	2.1615e-05	0.0082589	1577	5953576	KVH90231.1	760	7e-78	Concanavalin A-like lectin..glucanase superfamily [Cynara cardunculus var. scolymus]	XM_010056949.2	XM_010056949	69	4.07335e-25	PREDICTED: Eucalyptus grandis probable xyloglucan endotransglucosylase/hydrolase protein 30 (LOC104443500), mRNA	K08235	E2.4.1.207	xyloglucan:xyloglucosyl transferase	http://www.genome.jp/dbget-bin/www_bget?ko:K08235	Q8L7H3	577	5.2e-58	Probable xyloglucan endotransglucosylase/hydrolase protein 29 OS=Arabidopsis thaliana GN=XTH29 PE=2 SV=1	PF05923//PF00722//PF06955	APC cysteine-rich region//Glycosyl hydrolases family 16//Xyloglucan endo-transglycosylase (XET) C-terminus	GO:0005975//GO:0006073//GO:0016055	carbohydrate metabolic process//cellular glucan metabolic process//Wnt signaling pathway	GO:0016762//GO:0004553	xyloglucan:xyloglucosyl transferase activity//hydrolase activity, hydrolyzing O-glycosyl compounds	GO:0048046//GO:0005618	apoplast//cell wall	--	--
Cluster-7843.5	13.6374	94.9595	-2.8024	2.1615e-05	0.0082589	2227	--	--	--	--	--	--	--	--	--	--	--	--	--	--	--	--	--	--	PF14672	Late cornified envelope	GO:0008544	epidermis development	--	--	--	--	--	--
Cluster-24085.568	35.4117	172.513	-2.2861	2.1859e-05	0.0083215	953	8688818	OVA13645.1	366	2.1e-32	Heavy metal-associated domain [Macleaya cordata]	XM_010280815.2	XM_010280815	83	4.00085e-33	PREDICTED: Nelumbo nucifera heavy metal-associated isoprenylated plant protein 22-like (LOC104613115), mRNA	--	--	--	--	--	--	--	--	PF00403	Heavy-metal-associated domain	GO:0030001	metal ion transport	GO:0046872	metal ion binding	--	--	--	--
Cluster-24085.37915	286.48	1199.15	-2.0662	2.2492e-05	0.0084694	2320	--	--	--	--	--	--	--	--	--	--	--	--	--	--	--	--	--	--	--	--	--	--	--	--	--	--	--	--
Cluster-24085.56617	1054.26	2184.91	-1.0514	2.2415e-05	0.0084694	2106	8689982	OVA14809.1	1367	3.8e-148	Malectin-like carbohydrate-binding domain [Macleaya cordata]	--	--	--	--	--	--	--	--	--	Q9FLW0	890	3.5e-94	Probable receptor-like protein kinase At5g24010 OS=Arabidopsis thaliana GN=At5g24010 PE=1 SV=1	--	--	--	--	--	--	--	--	--	--
Cluster-8653.0	1.99765	34.9488	-4.1176	2.2456e-05	0.0084694	827	917837	XP_002274824.1	390	2.9e-35	PREDICTED: uncharacterized protein LOC100245192 [Vitis vinifera]	--	--	--	--	--	--	--	--	--	--	--	--	--	--	--	--	--	--	--	--	--	--	--
Cluster-24085.39788	5903.16	1979.82	1.5758	2.2811e-05	0.0085277	2075	9659072	PIA27063.1	1236	5.9e-133	hypothetical protein AQUCO_08300033v1 [Aquilegia coerulea]	--	--	--	--	--	--	--	--	--	Q9MB73	1128	8.8e-122	Limonoid UDP-glucosyltransferase OS=Citrus unshiu PE=2 SV=1	PF04101//PF00201	Glycosyltransferase family 28 C-terminal domain//UDP-glucoronosyl and UDP-glucosyl transferase	GO:0008152	metabolic process	GO:0016758	transferase activity, transferring hexosyl groups	--	--	--	--
Cluster-24085.42342	28807.1	89196.1	-1.6306	2.2767e-05	0.0085277	545	9671911	PIA39902.1	338	2.1e-29	hypothetical protein AQUCO_02600390v1 [Aquilegia coerulea]	--	--	--	--	--	--	--	--	--	P49329	218	7.6e-17	Mannose-specific lectin OS=Aloe arborescens PE=1 SV=1	--	--	--	--	--	--	--	--	--	--
Cluster-24085.71207	1.41688	29.3736	-4.3549	2.4064e-05	0.008964	917	--	--	--	--	--	--	--	--	--	--	--	--	--	--	--	--	--	--	--	--	--	--	--	--	--	--	--	--
Cluster-24085.15989	132.527	18.6776	2.8117	2.4589e-05	0.0091268	2613	--	--	--	--	--	--	--	--	--	--	--	--	--	--	--	--	--	--	--	--	--	--	--	--	--	--	--	--
Cluster-24085.38638	1723.79	793.528	1.119	2.4868e-05	0.0091977	6006	4294446	XP_010261718.1	3609	0	PREDICTED: uncharacterized protein LOC104600473 isoform X1 [Nelumbo nucifera]	XM_018825332.1	XM_018825332	201	6.59335e-98	PREDICTED: Musa acuminata subsp. malaccensis uncharacterized LOC103981033 (LOC103981033), transcript variant X4, mRNA	K07052	K07052	uncharacterized protein	http://www.genome.jp/dbget-bin/www_bget?ko:K07052	Q40863	391	7.4e-36	Embryogenesis-associated protein EMB8 OS=Picea glauca GN=EMB8 PE=2 SV=1	PF02517	CAAX protease self-immunity	--	--	--	--	GO:0016020	membrane	KOG1838	Alpha/beta hydrolase
Cluster-24085.995	1.52375	30.8783	-4.377	2.5438e-05	0.009375	1119	4028458	XP_009389776.1	284	7.8e-23	PREDICTED: transcription repressor OFP13-like [Musa acuminata subsp. malaccensis]	--	--	--	--	--	--	--	--	--	Q9SJ45	166	1.7e-10	Transcription repressor OFP15 OS=Arabidopsis thaliana GN=OFP15 PE=1 SV=1	--	--	--	--	--	--	--	--	--	--
Cluster-24085.52833	23.6743	124.342	-2.3903	2.564e-05	0.0094159	1673	10969358	XP_024174360.1	245	3.9e-18	dynamin-like protein ARC5 [Rosa chinensis]	XM_017374934.1	XM_017374934	133	1.14492e-60	PREDICTED: Daucus carota subsp. sativus dynamin-like protein ARC5 (LOC108205127), mRNA	--	--	--	--	Q84N64	205	7.6e-15	Dynamin-like protein ARC5 OS=Arabidopsis thaliana GN=ARC5 PE=1 SV=2	--	--	--	--	--	--	--	--	--	--
Cluster-24085.19923	140.141	569.321	-2.0236	2.5986e-05	0.0095094	1415	4023777	XP_009350789.1	366	3e-32	PREDICTED: TMV resistance protein N-like [Pyrus x bretschneideri]	--	--	--	--	--	K19613	SHOC2, SUR8	leucine-rich repeat protein SHOC2	http://www.genome.jp/dbget-bin/www_bget?ko:K19613	Q9LRR5	267	4.1e-22	Putative disease resistance protein At3g14460 OS=Arabidopsis thaliana GN=At3g14460 PE=3 SV=1	PF13855//PF00560	Leucine rich repeat//Leucine Rich Repeat	--	--	GO:0005515	protein binding	--	--	--	--
Cluster-24085.19639	321.1	1820.48	-2.5039	2.6258e-05	0.0095419	1799	1723680	XP_003631249.1	1134	3.4e-121	PREDICTED: U-box domain-containing protein 21 [Vitis vinifera]	XM_008246091.1	XM_008246091	62	3.62781e-21	PREDICTED: Prunus mume U-box domain-containing protein 21-like (LOC103342467), mRNA	--	--	--	--	Q5PNY6	793	5.3e-83	U-box domain-containing protein 21 OS=Arabidopsis thaliana GN=PUB21 PE=2 SV=1	PF00830//PF04564//PF01399//PF11789	Ribosomal L28 family//U-box domain//PCI domain//Zinc-finger of the MIZ type in Nse subunit	GO:0016567//GO:0042254	protein ubiquitination//ribosome biogenesis	GO:0003735//GO:0004842//GO:0005515//GO:0008270	structural constituent of ribosome//ubiquitin-protein transferase activity//protein binding//zinc ion binding	GO:0005840	ribosome	--	--
Cluster-24085.2336	250.65	1281.34	-2.3544	2.6231e-05	0.0095419	1253	4305720	XP_010276684.1	229	2.1e-16	PREDICTED: sigma factor binding protein 1, chloroplastic-like [Nelumbo nucifera]	--	--	--	--	--	--	--	--	--	Q9LDH1	128	4.8e-06	Sigma factor binding protein 1, chloroplastic OS=Arabidopsis thaliana GN=SIB1 PE=1 SV=1	--	--	--	--	--	--	--	--	--	--
Cluster-24085.61995	65.0448	192.496	-1.5657	2.6413e-05	0.0095647	1549	--	--	--	--	--	--	--	--	--	--	K19042	BOI	E3 ubiquitin-protein ligase BOI and related proteins	http://www.genome.jp/dbget-bin/www_bget?ko:K19042	F4IDI6	549	9.1e-55	Probable BOI-related E3 ubiquitin-protein ligase 2 OS=Arabidopsis thaliana GN=BRG2 PE=1 SV=1	--	--	--	--	--	--	--	--	--	--
Cluster-9898.0	74.9646	2.68339	4.8194	2.6652e-05	0.0096177	1317	8065622	XP_020091206.1	935	3e-98	xyloglucan endotransglucosylase..hydrolase protein 2-like [Ananas comosus]	XM_016318783.1	XM_016318783	144	6.87836e-67	PREDICTED: Arachis ipaensis xyloglucan endotransglucosylase/hydrolase protein 2-like (LOC107616894), mRNA	K08235	E2.4.1.207	xyloglucan:xyloglucosyl transferase	http://www.genome.jp/dbget-bin/www_bget?ko:K08235	Q9LJR7	822	1.7e-86	Xyloglucan endotransglucosylase/hydrolase protein 3 OS=Arabidopsis thaliana GN=XTH3 PE=2 SV=1	PF00722//PF06955	Glycosyl hydrolases family 16//Xyloglucan endo-transglycosylase (XET) C-terminus	GO:0006073//GO:0005975	cellular glucan metabolic process//carbohydrate metabolic process	GO:0016762//GO:0004553	xyloglucan:xyloglucosyl transferase activity//hydrolase activity, hydrolyzing O-glycosyl compounds	GO:0005618//GO:0048046	cell wall//apoplast	--	--
Cluster-24085.32239	6.01852	60.4644	-3.3469	2.7318e-05	0.0097455	1082	--	--	--	--	--	--	--	--	--	--	--	--	--	--	--	--	--	--	--	--	--	--	--	--	--	--	--	--
Cluster-24085.41612	8048.43	30772.9	-1.9349	2.7297e-05	0.0097455	636	10376654	PNY09635.1	1022	1.2e-108	chlorophyll a-b binding protein [Trifolium pratense]	AP004473.1	AP004473	299	2.21463e-153	Lotus japonicus genomic DNA, chromosome 4, clone: LjT10J15, TM0007, complete sequence	K08912	LHCB1	light-harvesting complex II chlorophyll a/b binding protein 1	http://www.genome.jp/dbget-bin/www_bget?ko:K08912	P07371	1015	3.4e-109	Chlorophyll a-b binding protein AB80, chloroplastic OS=Pisum sativum GN=AB80 PE=1 SV=1	--	--	--	--	--	--	--	--	--	--
Cluster-24085.73876	74.2066	479.475	-2.6946	2.7381e-05	0.0097455	1994	7039926	XP_007044464.2	636	2.1e-63	PREDICTED: probable galacturonosyltransferase-like 9 [Theobroma cacao]	XM_006396356.1	XM_006396356	63	1.12017e-21	Eutrema salsugineum hypothetical protein (EUTSA_v10028760mg) mRNA, complete cds	--	--	--	--	Q9LHD2	585	7.8e-59	Probable galacturonosyltransferase-like 10 OS=Arabidopsis thaliana GN=GATL10 PE=2 SV=1	PF01501	Glycosyl transferase family 8	--	--	GO:0016757	transferase activity, transferring glycosyl groups	--	--	--	--
Cluster-24085.76256	1.84451	48.9901	-4.7608	2.7347e-05	0.0097455	2173	--	--	--	--	--	--	--	--	--	--	--	--	--	--	--	--	--	--	--	--	--	--	--	--	--	--	--	--
Cluster-24085.40333	357.285	127.703	1.4849	2.818e-05	0.0099719	1266	4307549	XP_010279161.1	951	4e-100	PREDICTED: GDSL esterase..lipase At5g45920-like [Nelumbo nucifera]	--	--	--	--	--	--	--	--	--	Q6NMR9	828	3.3e-87	GDSL esterase/lipase At5g45920 OS=Arabidopsis thaliana GN=At5g45920 PE=2 SV=1	PF00657	GDSL-like Lipase/Acylhydrolase	--	--	GO:0016788	hydrolase activity, acting on ester bonds	--	--	KOG3035	Isoamyl acetate-hydrolyzing esterase
Cluster-24085.42064	48.4039	232.117	-2.2595	2.8209e-05	0.0099719	597	--	--	--	--	--	--	--	--	--	--	--	--	--	--	--	--	--	--	--	--	--	--	--	--	--	--	--	--
Cluster-24085.13129	159.795	510.118	-1.6741	2.8773e-05	0.010068	1104	7430080	XP_010251590.2	272	1.9e-21	PREDICTED: probable membrane-associated kinase regulator 6 [Nelumbo nucifera]	--	--	--	--	--	--	--	--	--	Q84JK8	165	2.2e-10	Probable membrane-associated kinase regulator 6 OS=Arabidopsis thaliana GN=MAKR6 PE=2 SV=1	--	--	--	--	--	--	--	--	--	--
Cluster-24085.3699	51.6886	216.993	-2.0729	2.8701e-05	0.010068	2226	11080859	XP_024452000.1	543	1.4e-52	uncharacterized protein LOC7462873 [Populus trichocarpa]	--	--	--	--	--	--	--	--	--	--	--	--	--	--	--	--	--	--	--	--	--	--	--
Cluster-24085.42230	780.67	2736.85	-1.81	2.8645e-05	0.010068	2689	1187015	CBI15272.3	312	1.1e-25	unnamed protein product, partial [Vitis vinifera]	XM_016337169.1	XM_016337169	50	2.55572e-14	PREDICTED: Arachis ipaensis hypersensitive-induced response protein 1 (LOC107633540), transcript variant X3, mRNA	--	--	--	--	Q9CAR7	288	2.9e-24	Hypersensitive-induced response protein 2 OS=Arabidopsis thaliana GN=HIR2 PE=1 SV=1	PF00747	ssDNA binding protein	GO:0006260	DNA replication	GO:0003697	single-stranded DNA binding	GO:0042025	host cell nucleus	--	--
Cluster-2296.0	0	18.1701	-6.8083	2.9237e-05	0.010197	506	1467023	BAJ85454.1	592	6.8e-59	predicted protein [Hordeum vulgare subsp. vulgare]	BC012322.1	BC012322	506	0	Synthetic construct Homo sapiens mRNA similar to IGF-II mRNA-binding protein 2 (cDNA clone IMAGE:4652395)	K02964	RP-S18e, RPS18	small subunit ribosomal protein S18e	http://www.genome.jp/dbget-bin/www_bget?ko:K02964	Q3T0R1	697	2e-72	40S ribosomal protein S18 OS=Bos taurus GN=RPS18 PE=2 SV=3	PF00416	Ribosomal protein S13/S18	GO:0042254//GO:0006412	ribosome biogenesis//translation	GO:0003723//GO:0003735	RNA binding//structural constituent of ribosome	GO:0005840//GO:0005622	ribosome//intracellular	KOG3311	Ribosomal protein S18
Cluster-24085.70368	61.2202	265.057	-2.1145	2.9685e-05	0.010318	1661	7713008	XP_010911781.2	1120	1.3e-119	PREDICTED: geraniol 8-hydroxylase-like [Elaeis guineensis]	--	--	--	--	--	--	--	--	--	D1MI46	719	1.9e-74	Geraniol 8-hydroxylase OS=Swertia mussotii GN=CYP76B10 PE=1 SV=1	PF00067	Cytochrome P450	GO:0055114	oxidation-reduction process	GO:0005506//GO:0016705//GO:0020037	iron ion binding//oxidoreductase activity, acting on paired donors, with incorporation or reduction of molecular oxygen//heme binding	--	--	--	--
Cluster-24085.34043	30.2	117.086	-1.9593	3.0037e-05	0.010406	1859	10502170	PON32976.1	149	5.8e-07	Heat shock protein Hsp90 family [Parasponia andersonii]	--	--	--	--	--	--	--	--	--	Q69QQ6	134	1.4e-06	Heat shock protein 81-2 OS=Oryza sativa subsp. japonica GN=HSP81-2 PE=2 SV=1	--	--	--	--	--	--	--	--	--	--
Cluster-24085.17488	175.342	24.8789	2.826	3.0886e-05	0.010664	1109	3727590	XP_008781974.1	519	4.3e-50	PREDICTED: 22.0 kDa class IV heat shock protein-like [Phoenix dactylifera]	XM_011089308.1	XM_011089308	92	4.64774e-38	PREDICTED: Sesamum indicum 22.0 kDa heat shock protein-like (LOC105169044), mRNA	K13993	HSP20	HSP20 family protein	http://www.genome.jp/dbget-bin/www_bget?ko:K13993	Q38806	326	4.7e-29	22.0 kDa heat shock protein OS=Arabidopsis thaliana GN=HSP22.0 PE=2 SV=1	PF14672	Late cornified envelope	GO:0008544	epidermis development	--	--	--	--	--	--
Cluster-19269.0	0.587199	41.4108	-6.1483	3.2398e-05	0.011149	774	--	--	--	--	--	--	--	--	--	--	K14488	SAUR	SAUR family protein	http://www.genome.jp/dbget-bin/www_bget?ko:K14488	Q9LTV3	156	1.7e-09	Auxin-responsive protein SAUR72 OS=Arabidopsis thaliana GN=SAUR72 PE=2 SV=1	PF00335//PF02519	Tetraspanin family//Auxin responsive protein	GO:0009733	response to auxin	--	--	GO:0016021	integral component of membrane	--	--
Cluster-1156.0	0	15.5812	-6.5883	3.2799e-05	0.01125	784	11152804	XP_002975494.2	728	1.8e-74	60S ribosomal protein L7-2 [Selaginella moellendorffii]	AK291119.1	AK291119	784	0	Homo sapiens cDNA FLJ78488 complete cds, highly similar to Homo sapiens ribosomal protein L7 (RPL7), mRNA	K02937	RP-L7e, RPL7	large subunit ribosomal protein L7e	http://www.genome.jp/dbget-bin/www_bget?ko:K02937	Q5R9R4	1123	1.3e-121	60S ribosomal protein L7 OS=Pongo abelii GN=RPL7 PE=2 SV=1	PF08496	Peptidase family S49 N-terminal	--	--	GO:0004252	serine-type endopeptidase activity	GO:0005886	plasma membrane	--	--
Cluster-24085.18253	34.9528	266.985	-2.9389	3.3986e-05	0.011619	2693	6534507	XP_008228380.2	220	4.9e-15	PREDICTED: LOW QUALITY PROTEIN: altered inheritance of mitochondria protein 3 [Prunus mume]	--	--	--	--	--	--	--	--	--	--	--	--	--	PF05733	Tenuivirus/Phlebovirus nucleocapsid protein	--	--	GO:0003723	RNA binding	GO:0019013	viral nucleocapsid	--	--
Cluster-24085.34689	507.869	65.5644	2.9505	3.4117e-05	0.011625	1655	4307889	XP_010279629.1	1219	4.4e-131	PREDICTED: gibberellin 2-beta-dioxygenase [Nelumbo nucifera]	XM_008803753.1	XM_008803753	125	3.17069e-56	PREDICTED: Phoenix dactylifera gibberellin 2-beta-dioxygenase 1-like (LOC103715949), mRNA	K04125	E1.14.11.13	gibberellin 2beta-dioxygenase	http://www.genome.jp/dbget-bin/www_bget?ko:K04125	Q9XG83	1082	1.5e-116	Gibberellin 2-beta-dioxygenase OS=Phaseolus coccineus GN=GA2OX1 PE=2 SV=1	PF03171	2OG-Fe(II) oxygenase superfamily	GO:0055114	oxidation-reduction process	GO:0016491	oxidoreductase activity	--	--	--	--
Cluster-24085.6687	131.095	354.233	-1.4325	3.4252e-05	0.011633	2664	8681056	OVA05883.1	2308	3.7e-257	Exocyst complex protein Exo70 [Macleaya cordata]	XM_010109739.1	XM_010109739	341	4.33903e-176	Morus notabilis Exocyst complex component 7 partial mRNA	K07195	EXOC7, EXO70	exocyst complex component 7	http://www.genome.jp/dbget-bin/www_bget?ko:K07195	Q9LZD3	413	9.2e-39	Exocyst complex component EXO70A1 OS=Arabidopsis thaliana GN=EXO70A1 PE=1 SV=1	PF08654//PF03081	DASH complex subunit Dad2//Exo70 exocyst complex subunit	GO:0006887//GO:0007067	exocytosis//mitotic nuclear division	--	--	GO:0072686//GO:0000145//GO:0042729	mitotic spindle//exocyst//DASH complex	--	--
Cluster-24085.31006	53.8609	343.737	-2.677	3.4735e-05	0.011653	2114	4055065	XP_009386463.1	231	2.1e-16	PREDICTED: nudix hydrolase 18, mitochondrial-like isoform X1 [Musa acuminata subsp. malaccensis]	--	--	--	--	--	K07766	E3.6.1.52	diphosphoinositol-polyphosphate diphosphatase	http://www.genome.jp/dbget-bin/www_bget?ko:K07766	Q8VY81	177	1.7e-11	Nudix hydrolase 21, chloroplastic OS=Arabidopsis thaliana GN=NUDT21 PE=2 SV=1	PF05881	2',3'-cyclic nucleotide 3'-phosphodiesterase (CNP or CNPase)	GO:0009214	cyclic nucleotide catabolic process	GO:0004113	2',3'-cyclic-nucleotide 3'-phosphodiesterase activity	GO:0016020	membrane	--	--
Cluster-24085.41907	42.9864	3.55048	3.6442	3.4729e-05	0.011653	749	--	--	--	--	--	XM_016726375.1	XM_016726375	43	5.3657e-11	PREDICTED: Capsicum annuum early nodulin-75 (LOC107879315), mRNA	--	--	--	--	--	--	--	--	--	--	--	--	--	--	--	--	--	--
Cluster-24085.56401	542.009	1786.05	-1.7209	3.4745e-05	0.011653	2218	7844600	ONH95183.1	1311	1.3e-141	hypothetical protein PRUPE_7G055700 [Prunus persica]	XM_014899886.1	XM_014899886	78	5.72158e-30	PREDICTED: Brachypodium distachyon uncharacterized LOC100826343 (LOC100826343), mRNA	--	--	--	--	--	--	--	--	PF04577//PF08990//PF08015	Protein of unknown function (DUF563)//Erythronolide synthase docking//Fungal mating-type pheromone	GO:0007165	signal transduction	GO:0000772//GO:0048037//GO:0016757//GO:0016740	mating pheromone activity//cofactor binding//transferase activity, transferring glycosyl groups//transferase activity	GO:0016020	membrane	--	--
Cluster-5685.0	0.314329	24.2224	-6.2623	3.4759e-05	0.011653	1391	1466977	BAJ85408.1	1134	2.6e-121	predicted protein [Hordeum vulgare subsp. vulgare]	NM_000968.3	NM_000968	1391	0	Homo sapiens ribosomal protein L4 (RPL4), mRNA	K02930	RP-L4e, RPL4	large subunit ribosomal protein L4e	http://www.genome.jp/dbget-bin/www_bget?ko:K02930	P36578	1634	1.2e-180	60S ribosomal protein L4 OS=Homo sapiens GN=RPL4 PE=1 SV=5	PF01165//PF00573	Ribosomal protein S21//Ribosomal protein L4/L1 family	GO:0006412//GO:0042254	translation//ribosome biogenesis	GO:0003735	structural constituent of ribosome	GO:0005840	ribosome	KOG1475	Ribosomal protein RPL1/RPL2/RL4L4
Cluster-24085.35957	778.394	2402.12	-1.6261	3.5602e-05	0.011898	1933	8682103	OVA06930.1	390	6.9e-35	DNA-binding WRKY [Macleaya cordata]	AM471017.2	AM471017	71	3.87587e-26	Vitis vinifera contig VV78X012191.3, whole genome shotgun sequence	--	--	--	--	Q9LP56	219	2.1e-16	Probable WRKY transcription factor 65 OS=Arabidopsis thaliana GN=WRKY65 PE=2 SV=1	PF03106	WRKY DNA -binding domain	GO:0006355	regulation of transcription, DNA-templated	GO:0003700//GO:0043565	transcription factor activity, sequence-specific DNA binding//sequence-specific DNA binding	GO:0005667	transcription factor complex	--	--
Cluster-24085.20362	346.098	1239.83	-1.8413	3.6155e-05	0.01203	968	8686573	OVA11400.1	226	3.6e-16	hypothetical protein BVC80_9003g14 [Macleaya cordata]	--	--	--	--	--	--	--	--	--	--	--	--	--	--	--	--	--	--	--	--	--	--	--
Cluster-24085.7497	1.16796	24.4309	-4.3954	3.6231e-05	0.01203	1003	--	--	--	--	--	AY389616.1	AY389616	48	1.20664e-13	Hyacinthus orientalis pollen-specific protein mRNA, partial cds	--	--	--	--	--	--	--	--	--	--	--	--	--	--	--	--	--	--
Cluster-24085.56645	14.622	83.4042	-2.5164	3.7058e-05	0.012266	729	--	--	--	--	--	--	--	--	--	--	--	--	--	--	--	--	--	--	--	--	--	--	--	--	--	--	--	--
Cluster-24085.34114	358.885	1307.5	-1.8657	3.7496e-05	0.012371	2859	8688188	OVA13015.1	2946	0	Peptidase S8..S53 domain [Macleaya cordata]	XM_008782773.2	XM_008782773	70	2.07275e-25	PREDICTED: Phoenix dactylifera subtilisin-like protease SBT1.6 (LOC103700878), mRNA	--	--	--	--	O49607	1919	2.3e-213	Subtilisin-like protease SBT1.6 OS=Arabidopsis thaliana GN=SBT1.6 PE=2 SV=1	PF00082	Subtilase family	GO:0006508	proteolysis	GO:0004252	serine-type endopeptidase activity	--	--	--	--
Cluster-24085.58840	22.5773	107.356	-2.2521	3.9245e-05	0.012907	1463	--	--	--	--	--	--	--	--	--	--	--	--	--	--	--	--	--	--	PF12515	Ca2+-ATPase N terminal autoinhibitory domain	--	--	GO:0005516	calmodulin binding	--	--	--	--
Cluster-24085.19455	535.684	3248.52	-2.6007	4.0597e-05	0.01331	1900	4298097	XP_010266466.1	789	3.6e-81	PREDICTED: probable WRKY transcription factor 41 [Nelumbo nucifera]	--	--	--	--	--	--	--	--	--	Q9SUP6	409	1.9e-38	Probable WRKY transcription factor 53 OS=Arabidopsis thaliana GN=WRKY53 PE=1 SV=1	PF03106	WRKY DNA -binding domain	GO:0006355	regulation of transcription, DNA-templated	GO:0043565//GO:0003700	sequence-specific DNA binding//transcription factor activity, sequence-specific DNA binding	GO:0005667	transcription factor complex	--	--
Cluster-24085.38149	1134.32	3353.95	-1.5639	4.0773e-05	0.013325	1420	7721909	XP_019708251.1	550	1.4e-53	PREDICTED: calmodulin-like protein 3 [Elaeis guineensis]	NM_001249810.1	BT092332	118	2.11041e-52	Glycine max uncharacterized LOC100527487 (LOC100527487), mRNA >gb|BT092332.1| Soybean clone JCVI-FLGm-10N9 unknown mRNA	K13448	CML	calcium-binding protein CML	http://www.genome.jp/dbget-bin/www_bget?ko:K13448	O22845	480	8.3e-47	Calmodulin-like protein 5 OS=Arabidopsis thaliana GN=CML5 PE=2 SV=2	PF13833//PF13405//PF12763//PF13202//PF00036//PF10591//PF13499	EF-hand domain pair//EF-hand domain//Cytoskeletal-regulatory complex EF hand//EF hand//EF hand//Secreted protein acidic and rich in cysteine Ca binding region//EF-hand domain pair	GO:0007165	signal transduction	GO:0005515//GO:0005509	protein binding//calcium ion binding	GO:0005578	proteinaceous extracellular matrix	--	--
Cluster-24085.55508	58.1177	2.69849	4.3775	4.1424e-05	0.013496	512	--	--	--	--	--	--	--	--	--	--	--	--	--	--	--	--	--	--	--	--	--	--	--	--	--	--	--	--
Cluster-24085.4298	15.2634	126.096	-3.0548	4.2939e-05	0.013946	2446	--	--	--	--	--	--	--	--	--	--	--	--	--	--	--	--	--	--	PF12515	Ca2+-ATPase N terminal autoinhibitory domain	--	--	GO:0005516	calmodulin binding	--	--	--	--
Cluster-24085.27867	60.456	10.4627	2.5031	4.3529e-05	0.014049	1759	8688779	OVA13606.1	2018	1e-223	Amino acid transporter [Macleaya cordata]	XM_009392491.2	XM_009392491	365	0	PREDICTED: Musa acuminata subsp. malaccensis amino acid permease 4-like (LOC103977079), mRNA	--	--	--	--	Q39134	1875	1.8e-208	Amino acid permease 3 OS=Arabidopsis thaliana GN=AAP3 PE=1 SV=2	PF03007	Wax ester synthase-like Acyl-CoA acyltransferase domain	GO:0046486//GO:0042967//GO:0045017	glycerolipid metabolic process//acyl-carrier-protein biosynthetic process//glycerolipid biosynthetic process	GO:0004144	diacylglycerol O-acyltransferase activity	--	--	--	--
Cluster-24085.58978	145.778	23.4621	2.6424	4.3452e-05	0.014049	1631	7889337	ONK57336.1	1190	9.9e-128	uncharacterized protein A4U43_C10F19030 [Asparagus officinalis]	AP015042.1	AP015042	62	3.2823e-21	Vigna angularis var. angularis DNA, chromosome 9, almost complete sequence, cultivar: Shumari	K15404	K15404, CER1	aldehyde decarbonylase	http://www.genome.jp/dbget-bin/www_bget?ko:K15404	F4HVY0	973	6.5e-104	Protein ECERIFERUM 1 OS=Arabidopsis thaliana GN=CER1 PE=1 SV=1	--	--	--	--	--	--	--	--	--	--
Cluster-24085.20670	349.51	980.971	-1.4892	4.3875e-05	0.014069	1597	4300595	XP_010269769.1	577	1.2e-56	PREDICTED: uncharacterized protein LOC104606327 [Nelumbo nucifera]	--	--	--	--	--	--	--	--	--	--	--	--	--	PF03832	WSK motif	GO:0007165//GO:0006605	signal transduction//protein targeting	--	--	--	--	--	--
Cluster-24085.4737	114.893	25.8767	2.1491	4.3943e-05	0.014069	700	2945126	XP_006480920.1	456	5.5e-43	PREDICTED: class I heat shock protein-like [Citrus sinensis]	XM_002325943.2	XM_002325943	137	2.7828e-63	Populus trichocarpa 17.5 kd heat shock family protein (POPTR_0019s11050g) mRNA, complete cds	K13993	HSP20	HSP20 family protein	http://www.genome.jp/dbget-bin/www_bget?ko:K13993	O82012	436	5.2e-42	17.6 kDa class I heat shock protein OS=Solanum peruvianum PE=2 SV=1	--	--	--	--	--	--	--	--	--	--
Cluster-24085.56563	79.2581	15.871	2.3224	4.3996e-05	0.014069	840	--	--	--	--	--	--	--	--	--	--	--	--	--	--	--	--	--	--	--	--	--	--	--	--	--	--	--	--
Cluster-1160.0	0	24.0482	-7.221	4.4659e-05	0.014092	4120	3148388	EWM23975.1	783	3.9e-80	stearoyl- desaturase 5 [Nannochloropsis gaditana]	NM_005063.4	NM_005063	4111	0	Homo sapiens stearoyl-CoA desaturase (SCD), mRNA	K00507	SCD, desC	stearoyl-CoA desaturase (Delta-9 desaturase)	http://www.genome.jp/dbget-bin/www_bget?ko:K00507	O00767	1877	2.5e-208	Acyl-CoA desaturase OS=Homo sapiens GN=SCD PE=1 SV=2	--	--	--	--	--	--	--	--	KOG1600	Fatty acid desaturase
Cluster-24085.18335	43.9514	256.306	-2.5479	4.4394e-05	0.014092	654	11008014	PSS16441.1	359	9.1e-32	Glutaredoxin-C9 like [Actinidia chinensis var. chinensis]	--	--	--	--	--	--	--	--	--	Q5QLR2	299	3.7e-26	Monothiol glutaredoxin-S5 OS=Oryza sativa subsp. japonica GN=GRXS5 PE=2 SV=1	PF00462	Glutaredoxin	GO:0006118//GO:0045454	obsolete electron transport//cell redox homeostasis	GO:0015035//GO:0009055	protein disulfide oxidoreductase activity//electron carrier activity	--	--	--	--
Cluster-24085.2254	42.9705	304.723	-2.823	4.4746e-05	0.014092	1530	4054430	XP_009385519.1	953	2.8e-100	PREDICTED: adenylate isopentenyltransferase 5, chloroplastic-like [Musa acuminata subsp. malaccensis]	XM_010280144.2	XM_010280144	118	2.27802e-52	PREDICTED: Nelumbo nucifera adenylate isopentenyltransferase 5, chloroplastic (LOC104612639), mRNA	K10760	IPT	adenylate dimethylallyltransferase (cytokinin synthase)	http://www.genome.jp/dbget-bin/www_bget?ko:K10760	Q94ID2	838	2.8e-88	Adenylate isopentenyltransferase 5, chloroplastic OS=Arabidopsis thaliana GN=IPT5 PE=1 SV=2	PF01695//PF04851//PF03193//PF01715//PF02562//PF00910//PF01745	IstB-like ATP binding protein//Type III restriction enzyme, res subunit//Protein of unknown function, DUF258//IPP transferase//PhoH-like protein//RNA helicase//Isopentenyl transferase	GO:0008033//GO:0016114//GO:0009058//GO:0006694	tRNA processing//terpenoid biosynthetic process//biosynthetic process//steroid biosynthetic process	GO:0003723//GO:0003724//GO:0003677//GO:0005524//GO:0005525//GO:0004161//GO:0003924//GO:0016787	RNA binding//RNA helicase activity//DNA binding//ATP binding//GTP binding//dimethylallyltranstransferase activity//GTPase activity//hydrolase activity	--	--	--	--
Cluster-24085.66527	707.83	217.373	1.7006	4.457e-05	0.014092	1728	4280657	XP_010278618.1	812	7.1e-84	PREDICTED: amino-acid permease BAT1 homolog isoform X2 [Nelumbo nucifera]	XM_010281085.2	XM_010281085	191	6.77794e-93	PREDICTED: Nelumbo nucifera amino-acid permease BAT1 homolog (LOC104613311), transcript variant X1, mRNA	--	--	--	--	B9EXZ6	763	1.5e-79	Amino-acid permease BAT1 homolog OS=Oryza sativa subsp. japonica GN=BAT1 PE=2 SV=1	PF13520	Amino acid permease	GO:0006865//GO:0003333	amino acid transport//amino acid transmembrane transport	GO:0015171	amino acid transmembrane transporter activity	GO:0016020	membrane	KOG1289	Amino acid transporters
Cluster-24085.9751	294.211	61.2602	2.2625	4.4481e-05	0.014092	1281	7793448	OMO70852.1	190	7.1e-12	hypothetical protein COLO4_28461 [Corchorus olitorius]	--	--	--	--	--	--	--	--	--	--	--	--	--	--	--	--	--	--	--	--	--	--	--
Cluster-19763.0	4.47082	42.481	-3.2656	4.5925e-05	0.01442	1163	2463359	ERN04243.1	1197	1.1e-128	hypothetical protein AMTR_s00077p00148760 [Amborella trichopoda]	AK356389.1	AK356389	52	8.4028e-16	Hordeum vulgare subsp. vulgare mRNA for predicted protein, complete cds, clone: NIASHv1034B20	K00430	E1.11.1.7	peroxidase	http://www.genome.jp/dbget-bin/www_bget?ko:K00430	A7NY33	935	1.2e-99	Peroxidase 4 OS=Vitis vinifera GN=GSVIVT00023967001 PE=1 SV=1	PF00141	Peroxidase	GO:0055114//GO:0006979//GO:0006804	oxidation-reduction process//response to oxidative stress//obsolete peroxidase reaction	GO:0020037//GO:0004601	heme binding//peroxidase activity	--	--	--	--
Cluster-24085.24122	13.7348	104.143	-2.9348	4.7439e-05	0.01485	371	6583280	XP_016675400.1	240	3.2e-18	PREDICTED: leucine-rich repeat receptor protein kinase EMS1-like [Gossypium hirsutum]	--	--	--	--	--	--	--	--	--	O80809	130	8.3e-07	Leucine-rich repeat receptor-like protein CLAVATA2 OS=Arabidopsis thaliana GN=CLV2 PE=1 SV=1	--	--	--	--	--	--	--	--	--	--
Cluster-24085.6346	0.314329	22.4529	-6.1688	4.7654e-05	0.014873	537	--	--	--	--	--	--	--	--	--	--	--	--	--	--	--	--	--	--	--	--	--	--	--	--	--	--	--	--
Cluster-24085.10874	0	22.0602	-7.0934	4.8451e-05	0.015076	1772	2459508	ERN00392.1	266	1.5e-20	hypothetical protein AMTR_s00104p00136740 [Amborella trichopoda]	XM_010316937.2	XM_010316937	83	7.57024e-33	PREDICTED: Solanum lycopersicum serine/threonine-protein kinase SRK2E (LOC101268620), transcript variant X2, mRNA	K11594	DDX3X, bel	ATP-dependent RNA helicase DDX3X	http://www.genome.jp/dbget-bin/www_bget?ko:K11594	Q9M2F9	247	1.1e-19	DEAD-box ATP-dependent RNA helicase 52 OS=Arabidopsis thaliana GN=RH52 PE=1 SV=1	PF02836//PF08225	Glycosyl hydrolases family 2, TIM barrel domain//Pseudin antimicrobial peptide	GO:0005975//GO:0006952	carbohydrate metabolic process//defense response	GO:0004553	hydrolase activity, hydrolyzing O-glycosyl compounds	--	--	--	--
Cluster-24085.52621	33.8852	1.69406	4.2537	4.8915e-05	0.015175	2503	5373241	XP_013738980.1	494	7.8e-47	uncharacterized protein LOC106441757 [Brassica napus]	--	--	--	--	--	--	--	--	--	O00370	186	1.8e-12	LINE-1 retrotransposable element ORF2 protein OS=Homo sapiens PE=1 SV=1	PF03999	Microtubule associated protein (MAP65/ASE1 family)	GO:0000226//GO:0000910	microtubule cytoskeleton organization//cytokinesis	GO:0008017	microtubule binding	GO:0045298	tubulin complex	--	--
Cluster-24085.34259	232.688	61.6839	1.9218	4.9574e-05	0.015288	1040	4285088	XP_010249504.1	512	2.6e-49	PREDICTED: histidine-containing phosphotransfer protein 4-like [Nelumbo nucifera]	--	--	--	--	--	K14490	AHP	histidine-containing phosphotransfer peotein	http://www.genome.jp/dbget-bin/www_bget?ko:K14490	Q9LU15	386	4.8e-36	Histidine-containing phosphotransfer protein 4 OS=Arabidopsis thaliana GN=AHP4 PE=1 SV=2	PF06144//PF01627	DNA polymerase III, delta subunit//Hpt domain	GO:0000160//GO:0007165//GO:0006260	phosphorelay signal transduction system//signal transduction//DNA replication	GO:0004871//GO:0003677//GO:0003887	signal transducer activity//DNA binding//DNA-directed DNA polymerase activity	GO:0042575//GO:0009360	DNA polymerase complex//DNA polymerase III complex	--	--
Cluster-24085.56669	57.3653	6.32414	3.1578	4.9542e-05	0.015288	895	10729407	PPD90845.1	273	1.2e-21	hypothetical protein GOBAR_DD12228 [Gossypium barbadense]	XM_017377071.1	XM_017377071	68	8.17076e-25	PREDICTED: Daucus carota subsp. sativus protein STAY-GREEN, chloroplastic-like (LOC108206688), mRNA	K22013	SGR, SGRL	magnesium dechelatase	http://www.genome.jp/dbget-bin/www_bget?ko:K22013	Q66WT5	261	1.3e-21	Protein STAY-GREEN 2, chloroplastic OS=Arabidopsis thaliana GN=SGR2 PE=2 SV=1	--	--	--	--	--	--	--	--	--	--
Cluster-758.0	0	18.1087	-6.8044	5.0035e-05	0.015385	926	9710017	PIM99170.1	353	6.4e-31	NADH dehydrogenase subunit 1 [Handroanthus impetiginosus]	KX450780.1	KX450780	926	0	Homo sapiens isolate KZ4 mitochondrion, partial genome	K03878	ND1	NADH-ubiquinone oxidoreductase chain 1	http://www.genome.jp/dbget-bin/www_bget?ko:K03878	Q8M897	743	1.7e-77	NADH-ubiquinone oxidoreductase chain 1 OS=Hipposideros terasensis GN=MT-ND1 PE=3 SV=1	PF00146	NADH dehydrogenase	GO:0055114	oxidation-reduction process	--	--	GO:0016020	membrane	KOG4770	NADH dehydrogenase subunit 1
Cluster-24085.45784	45.2378	191.417	-2.0786	5.0578e-05	0.015506	805	332065	AAZ76711.1	444	1.6e-41	calcium-dependent protein kinase 2 [Petunia integrifolia subsp. inflata]	XM_017371066.1	XM_017371066	83	3.36122e-33	PREDICTED: Daucus carota subsp. sativus calcium-dependent protein kinase 24-like (LOC108202594), mRNA	K13412	CPK	calcium-dependent protein kinase	http://www.genome.jp/dbget-bin/www_bget?ko:K13412	Q9SIQ7	415	1.6e-39	Calcium-dependent protein kinase 24 OS=Arabidopsis thaliana GN=CPK24 PE=2 SV=1	PF00069	Protein kinase domain	GO:0006468	protein phosphorylation	GO:0005524//GO:0004672	ATP binding//protein kinase activity	--	--	--	--
Cluster-24085.18269	198.249	1711.43	-3.1107	5.1204e-05	0.015652	1388	7723562	GAV91897.1	587	7.1e-58	Glyco_hydro_16 domain-containing protein..XET_C domain-containing protein [Cephalotus follicularis]	XM_010248659.2	XM_010248659	95	1.25847e-39	PREDICTED: Nelumbo nucifera xyloglucan endotransglucosylase/hydrolase 2-like (LOC104590122), mRNA	K14504	TCH4	xyloglucan:xyloglucosyl transferase TCH4	http://www.genome.jp/dbget-bin/www_bget?ko:K14504	Q38857	465	4.5e-45	Xyloglucan endotransglucosylase/hydrolase protein 22 OS=Arabidopsis thaliana GN=XTH22 PE=1 SV=1	PF06955//PF00722	Xyloglucan endo-transglycosylase (XET) C-terminus//Glycosyl hydrolases family 16	GO:0005975//GO:0006073	carbohydrate metabolic process//cellular glucan metabolic process	GO:0004553//GO:0016762	hydrolase activity, hydrolyzing O-glycosyl compounds//xyloglucan:xyloglucosyl transferase activity	GO:0048046//GO:0005618	apoplast//cell wall	--	--
Cluster-24085.29878	249.311	873.746	-1.8101	5.3932e-05	0.016437	2586	6344141	KZV29653.1	353	1.8e-30	pentatricopeptide repeat-containing protein-like [Dorcoceras hygrometricum]	XM_002278472.3	XM_002278472	111	3.02414e-48	PREDICTED: Vitis vinifera uncharacterized LOC100250890 (LOC100250890), mRNA	--	--	--	--	--	--	--	--	PF00612//PF02786//PF07649	IQ calmodulin-binding motif//Carbamoyl-phosphate synthase L chain, ATP binding domain//C1-like domain	GO:0055114	oxidation-reduction process	GO:0005515//GO:0047134//GO:0005524	protein binding//protein-disulfide reductase activity//ATP binding	--	--	--	--
Cluster-24085.7281	3.29178	54.0904	-4.0552	5.431e-05	0.016504	822	--	--	--	--	--	--	--	--	--	--	--	--	--	--	--	--	--	--	--	--	--	--	--	--	--	--	--	--
Cluster-24085.18987	98.6038	14.8521	2.7394	5.563e-05	0.016687	1276	918337	XP_002270134.1	636	1.4e-63	PREDICTED: transcription repressor OFP1 [Vitis vinifera]	XM_008246862.1	XM_008246862	80	2.51636e-31	PREDICTED: Prunus mume transcription repressor OFP1-like (LOC103343188), mRNA	--	--	--	--	F4HNU8	279	1.5e-23	Transcription repressor OFP4 OS=Arabidopsis thaliana GN=OFP4 PE=1 SV=1	PF13724	DNA-binding domain	--	--	GO:0003677	DNA binding	--	--	--	--
Cluster-24085.29160	1191.55	547.445	1.1226	5.5405e-05	0.016687	1111	3554064	KEH44128.1	247	1.5e-18	papain family cysteine protease [Medicago truncatula]	AF259983.1	AF259983	46	1.73504e-12	Ipomoea batatas putative cysteine protease mRNA, complete cds	--	--	--	--	P25776	222	5.4e-17	Oryzain alpha chain OS=Oryza sativa subsp. japonica GN=Os04g0650000 PE=1 SV=2	--	--	--	--	--	--	--	--	--	--
Cluster-24085.41330	420.5	1785.83	-2.0869	5.5432e-05	0.016687	1800	8675072	OUZ99898.1	1662	2e-182	Leucine-rich repeat-containing N-terminal [Macleaya cordata]	XM_008244416.2	XM_008244416	346	4.84351e-179	PREDICTED: Prunus mume leucine-rich repeat extensin-like protein 3 (LOC103340947), mRNA	--	--	--	--	Q9LHF1	1539	1.7e-169	Leucine-rich repeat extensin-like protein 4 OS=Arabidopsis thaliana GN=LRX4 PE=2 SV=1	PF00560//PF13855	Leucine Rich Repeat//Leucine rich repeat	--	--	GO:0005515	protein binding	--	--	--	--
Cluster-24085.41785	83.8283	320.46	-1.9367	5.509e-05	0.016687	1815	8165721	XP_020208171.1	354	9.6e-31	uncharacterized protein LOC109793110 [Cajanus cajan]	XM_010266871.2	XM_010266871	70	1.30734e-25	PREDICTED: Nelumbo nucifera uncharacterized LOC104602986 (LOC104602986), transcript variant X2, mRNA	K19476	IST1	vacuolar protein sorting-associated protein IST1	http://www.genome.jp/dbget-bin/www_bget?ko:K19476	--	--	--	--	PF00069//PF07714	Protein kinase domain//Protein tyrosine kinase	GO:0006468	protein phosphorylation	GO:0005524//GO:0004672	ATP binding//protein kinase activity	--	--	--	--
Cluster-9588.0	71.7344	3.62635	4.299	5.5716e-05	0.016687	891	455201	ABK25382.1	862	5.9e-90	unknown [Picea sitchensis]	--	--	--	--	--	K15746	crtZ	beta-carotene 3-hydroxylase	http://www.genome.jp/dbget-bin/www_bget?ko:K15746	Q9SZZ8	811	2.2e-85	Beta-carotene 3-hydroxylase 1, chloroplastic OS=Arabidopsis thaliana GN=BETA-OHASE 1 PE=1 SV=1	PF04116//PF11837	Fatty acid hydroxylase superfamily//Domain of unknown function (DUF3357)	GO:0006012//GO:0005982//GO:0055114//GO:0006633//GO:0005985	galactose metabolic process//starch metabolic process//oxidation-reduction process//fatty acid biosynthetic process//sucrose metabolic process	GO:0004564//GO:0016491//GO:0005506//GO:0004575	beta-fructofuranosidase activity//oxidoreductase activity//iron ion binding//sucrose alpha-glucosidase activity	GO:0017177	glucosidase II complex	--	--
Cluster-24085.30676	218.599	851.026	-1.9612	5.6201e-05	0.016784	1448	9725835	PIN14989.1	749	1.2e-76	Serine..threonine protein kinase [Handroanthus impetiginosus]	XM_018961106.1	XM_018961106	53	2.92658e-16	PREDICTED: Juglans regia rust resistance kinase Lr10-like (LOC108988019), mRNA	--	--	--	--	D7SFH9	630	3.4e-64	Glycerophosphodiester phosphodiesterase protein kinase domain-containing GDPDL2 OS=Arabidopsis thaliana GN=GDPDL2 PE=1 SV=1	PF00069//PF07714//PF02724	Protein kinase domain//Protein tyrosine kinase//CDC45-like protein	GO:0006270//GO:0006468	DNA replication initiation//protein phosphorylation	GO:0004672//GO:0005524	protein kinase activity//ATP binding	--	--	--	--
Cluster-24085.34310	75.5296	258.769	-1.7772	5.8165e-05	0.017321	2164	--	--	--	--	--	XR_001978004.1	XR_001978004	63	1.21643e-21	PREDICTED: Musa acuminata subsp. malaccensis uncharacterized LOC108952849 (LOC108952849), ncRNA	--	--	--	--	--	--	--	--	--	--	--	--	--	--	--	--	--	--
Cluster-6734.0	1.20942	30.502	-4.693	5.9452e-05	0.017654	448	--	--	--	--	--	--	--	--	--	--	--	--	--	--	--	--	--	--	--	--	--	--	--	--	--	--	--	--
Cluster-24085.46729	1377.42	348.075	1.9837	5.9859e-05	0.017724	526	--	--	--	--	--	XM_010912058.1	XM_010912058	108	2.71634e-47	PREDICTED: Elaeis guineensis IN2-2 protein-like (LOC105036294), mRNA	--	--	--	--	P49249	286	9.6e-25	IN2-2 protein OS=Zea mays GN=IN2-2 PE=2 SV=1	--	--	--	--	--	--	--	--	--	--
Cluster-24085.3787	76.4733	441.456	-2.5299	6.0779e-05	0.017945	1161	4613696	XP_010913814.1	395	1.1e-35	PREDICTED: probable calcium-binding protein CML31 [Elaeis guineensis]	--	--	--	--	--	K13448	CML	calcium-binding protein CML	http://www.genome.jp/dbget-bin/www_bget?ko:K13448	Q8RYJ8	314	1.2e-27	Putative calcium-binding protein CML19 OS=Oryza sativa subsp. japonica GN=CML19 PE=3 SV=1	PF10591//PF00036//PF12763//PF13202//PF13405//PF13833//PF13499	Secreted protein acidic and rich in cysteine Ca binding region//EF hand//Cytoskeletal-regulatory complex EF hand//EF hand//EF-hand domain//EF-hand domain pair//EF-hand domain pair	GO:0007165	signal transduction	GO:0005515//GO:0005509	protein binding//calcium ion binding	GO:0005578	proteinaceous extracellular matrix	--	--
Cluster-884.0	0	14.3972	-6.4743	6.1318e-05	0.018053	1317	8471725	OSX77385.1	715	9.7e-73	hypothetical protein BU14_0151s0027 [Porphyra umbilicalis]	BC031012.1	BC031012	1314	0	Homo sapiens eukaryotic translation elongation factor 1 gamma, mRNA (cDNA clone MGC:32765 IMAGE:4654721), complete cds	K03233	EEF1G	elongation factor 1-gamma	http://www.genome.jp/dbget-bin/www_bget?ko:K03233	P26641	2171	6.4e-243	Elongation factor 1-gamma OS=Homo sapiens GN=EEF1G PE=1 SV=3	PF00647//PF13409//PF02798//PF13417	Elongation factor 1 gamma, conserved domain//Glutathione S-transferase, N-terminal domain//Glutathione S-transferase, N-terminal domain//Glutathione S-transferase, N-terminal domain	GO:0006448//GO:0006414	regulation of translational elongation//translational elongation	GO:0003746//GO:0005515	translation elongation factor activity//protein binding	GO:0005840	ribosome	KOG0867	Glutathione S-transferase
Cluster-24085.38636	47.8175	290.77	-2.6044	6.171e-05	0.018117	972	859576	EEF39939.1	330	3.1e-28	zinc finger protein, putative [Ricinus communis]	--	--	--	--	--	K11982	RNF115_126	E3 ubiquitin-protein ligase RNF115/126	http://www.genome.jp/dbget-bin/www_bget?ko:K11982	P0CH30	210	1.2e-15	E3 ubiquitin-protein ligase RING1 OS=Gossypium hirsutum GN=RING1 PE=1 SV=1	PF13639//PF00097//PF12861//PF17123//PF12678//PF12906//PF11789//PF14634	Ring finger domain//Zinc finger, C3HC4 type (RING finger)//Anaphase-promoting complex subunit 11 RING-H2 finger//RING-like zinc finger//RING-H2 zinc finger//RING-variant domain//Zinc-finger of the MIZ type in Nse subunit//zinc-RING finger domain	GO:0016567	protein ubiquitination	GO:0046872//GO:0004842//GO:0005515//GO:0008270	metal ion binding//ubiquitin-protein transferase activity//protein binding//zinc ion binding	GO:0005680	anaphase-promoting complex	--	--
Cluster-24085.12389	3.75924	33.3501	-3.1365	6.2222e-05	0.018204	1579	4673891	XP_010999989.1	209	5.5e-14	PREDICTED: sn1-specific diacylglycerol lipase beta isoform X4 [Populus euphratica]	--	--	--	--	--	--	--	--	--	--	--	--	--	--	--	--	--	--	--	--	--	--	--
Cluster-24085.66552	89.7824	290.66	-1.6944	6.2358e-05	0.018204	316	--	--	--	--	--	--	--	--	--	--	--	--	--	--	--	--	--	--	--	--	--	--	--	--	--	--	--	--
Cluster-24085.63528	362.395	1445.99	-1.9968	6.3439e-05	0.018468	1756	9673583	PIA41574.1	698	1.2e-70	hypothetical protein AQUCO_02200189v1 [Aquilegia coerulea]	--	--	--	--	--	--	--	--	--	Q9SD53	260	3.3e-21	UPF0481 protein At3g47200 OS=Arabidopsis thaliana GN=At3g47200 PE=2 SV=1	--	--	--	--	--	--	--	--	--	--
Cluster-8216.0	0.628658	36.4639	-5.9258	6.5462e-05	0.019004	1089	8693590	OVA18417.1	908	3.3e-95	hypothetical protein BVC80_1833g83 [Macleaya cordata]	--	--	--	--	--	--	--	--	--	Q9XIP8	835	4.4e-88	Protein CDI OS=Arabidopsis thaliana GN=CDI PE=2 SV=1	--	--	--	--	--	--	--	--	--	--
Cluster-24085.51158	53.685	5.85901	3.2233	6.5727e-05	0.019028	1284	--	--	--	--	--	--	--	--	--	--	--	--	--	--	--	--	--	--	--	--	--	--	--	--	--	--	--	--
Cluster-24085.47191	5.56694	72.2827	-3.6953	6.6335e-05	0.01915	392	--	--	--	--	--	--	--	--	--	--	--	--	--	--	--	--	--	--	--	--	--	--	--	--	--	--	--	--
Cluster-1189.0	0	15.6842	-6.5958	6.655e-05	0.019159	765	10431362	POE86541.1	355	3.1e-31	translationally-controlled tumor protein like [Quercus suber]	NM_003295.3	NM_003295	765	0	Homo sapiens tumor protein, translationally-controlled 1 (TPT1), transcript variant 2, mRNA	--	--	--	--	P13693	898	1.5e-95	Translationally-controlled tumor protein OS=Homo sapiens GN=TPT1 PE=1 SV=1	PF03945	delta endotoxin, N-terminal domain	GO:0009405	pathogenesis	--	--	--	--	KOG1727	Microtubule-binding protein (translationally controlled tumor protein)
Cluster-24085.41305	532.638	99.4976	2.4166	6.8081e-05	0.019546	807	2115487	XP_004308506.1	628	7.2e-63	PREDICTED: ABC transporter B family member 9-like [Fragaria vesca subsp. vesca]	--	--	--	--	--	K05658	ABCB1, CD243	ATP-binding cassette, subfamily B (MDR/TAP), member 1	http://www.genome.jp/dbget-bin/www_bget?ko:K05658	Q9M0M2	554	1.2e-55	ABC transporter B family member 9 OS=Arabidopsis thaliana GN=ABCB9 PE=3 SV=2	PF00664//PF02441	ABC transporter transmembrane region//Flavoprotein	GO:0055085//GO:0006810	transmembrane transport//transport	GO:0003824//GO:0005524//GO:0042626	catalytic activity//ATP binding//ATPase activity, coupled to transmembrane movement of substances	GO:0016021	integral component of membrane	--	--
Cluster-24085.54857	63.0454	273.979	-2.1218	6.8635e-05	0.01965	2805	--	--	--	--	--	--	--	--	--	--	--	--	--	--	--	--	--	--	--	--	--	--	--	--	--	--	--	--
Cluster-2270.0	0	15.6956	-6.6075	6.9183e-05	0.019753	801	--	--	--	--	--	--	--	--	--	--	--	--	--	--	Q9CAN9	344	2.8e-31	Ethylene-responsive transcription factor ERF026 OS=Arabidopsis thaliana GN=ERF026 PE=2 SV=1	PF00847	AP2 domain	GO:0006355	regulation of transcription, DNA-templated	GO:0003700	transcription factor activity, sequence-specific DNA binding	GO:0005667	transcription factor complex	--	--
Cluster-24085.29238	362.009	1525.2	-2.0748	6.9395e-05	0.019759	1762	8675720	OVA00547.1	1566	2.7e-171	Short-chain dehydrogenase..reductase SDR [Macleaya cordata]	XM_010243701.2	XM_010243701	389	0	PREDICTED: Nelumbo nucifera protochlorophyllide reductase-like (LOC104586453), mRNA	K00218	por	protochlorophyllide reductase	http://www.genome.jp/dbget-bin/www_bget?ko:K00218	Q9SDT1	1501	4.2e-165	Protochlorophyllide reductase, chloroplastic OS=Daucus carota GN=POR1 PE=2 SV=1	PF12242//PF01825//PF00106	NAD(P)H binding domain of trans-2-enoyl-CoA reductase//GPCR proteolysis site, GPS, motif//short chain dehydrogenase	GO:0008152//GO:0055114	metabolic process//oxidation-reduction process	GO:0016491	oxidoreductase activity	GO:0016020	membrane	KOG1208	Dehydrogenases with different specificities (related to short-chain alcohol dehydrogenases)
Cluster-24085.77698	2.04554	25.0086	-3.6067	7.1071e-05	0.020181	682	10506201	PON37007.1	491	4.7e-47	Peroxidase [Parasponia andersonii]	--	--	--	--	--	K00430	E1.11.1.7	peroxidase	http://www.genome.jp/dbget-bin/www_bget?ko:K00430	O81755	343	3.1e-31	Putative Peroxidase 48 OS=Arabidopsis thaliana GN=PER48 PE=3 SV=3	PF00141	Peroxidase	GO:0055114//GO:0006979//GO:0006804	oxidation-reduction process//response to oxidative stress//obsolete peroxidase reaction	GO:0020037//GO:0004601	heme binding//peroxidase activity	--	--	--	--
Cluster-24085.31009	404.206	1883.86	-2.2206	7.2147e-05	0.020376	2281	4034780	XP_009398963.1	248	2.4e-18	PREDICTED: lamin-like protein [Musa acuminata subsp. malaccensis]	--	--	--	--	--	--	--	--	--	Q39131	199	5.1e-14	Lamin-like protein OS=Arabidopsis thaliana GN=At5g15350 PE=1 SV=1	PF02298//PF04813//PF05847	Plastocyanin-like domain//Hepatocyte nuclear factor 1 (HNF-1), alpha isoform C terminus//Nucleopolyhedrovirus late expression factor 3 (LEF-3)	GO:0006355//GO:0045893//GO:0006118	regulation of transcription, DNA-templated//positive regulation of transcription, DNA-templated//obsolete electron transport	GO:0009055//GO:0003677	electron carrier activity//DNA binding	GO:0005634	nucleus	--	--
Cluster-24085.9293	0.580764	35.3452	-5.9238	7.2097e-05	0.020376	651	10989052	PSR86552.1	156	3.1e-08	Transcription factor FER-LIKE IRON DEFICIENCY-INDUCED TRANSCRIPTION FACTOR like [Actinidia chinensis var. chinensis]	--	--	--	--	--	--	--	--	--	Q0V7X4	123	9.5e-06	Transcription factor FER-LIKE IRON DEFICIENCY-INDUCED TRANSCRIPTION FACTOR OS=Arabidopsis thaliana GN=FIT PE=1 SV=1	--	--	--	--	--	--	--	--	--	--
Cluster-1111.0	0	15.9976	-6.6251	7.304e-05	0.020506	531	8859560	OWZ10846.1	534	3.8e-52	Archaeal ribosomal protein S17P, partial [Phytophthora megakarya]	XM_001137522.5	XM_001137522	531	0	PREDICTED: Pan troglodytes 40S ribosomal protein S11 (LOC461780), mRNA	K02949	RP-S11e, RPS11	small subunit ribosomal protein S11e	http://www.genome.jp/dbget-bin/www_bget?ko:K02949	P62280	824	4e-87	40S ribosomal protein S11 OS=Homo sapiens GN=RPS11 PE=1 SV=3	PF00366	Ribosomal protein S17	GO:0042254//GO:0006412	ribosome biogenesis//translation	GO:0003735	structural constituent of ribosome	GO:0005840//GO:0005622	ribosome//intracellular	KOG1728	40S ribosomal protein S11
Cluster-24085.33056	1029.99	4472.14	-2.1186	7.2962e-05	0.020506	1204	8685001	OVA09828.1	395	1.1e-35	EF-hand domain [Macleaya cordata]	--	--	--	--	--	K02183	CALM	calmodulin	http://www.genome.jp/dbget-bin/www_bget?ko:K02183	Q9MBG5	283	4.9e-24	Probable calcium-binding protein CML30 OS=Arabidopsis thaliana GN=CML30 PE=2 SV=1	PF13405//PF00404//PF13833//PF10591//PF13499//PF12763//PF00036//PF13202	EF-hand domain//Dockerin type I repeat//EF-hand domain pair//Secreted protein acidic and rich in cysteine Ca binding region//EF-hand domain pair//Cytoskeletal-regulatory complex EF hand//EF hand//EF hand	GO:0007165//GO:0005975	signal transduction//carbohydrate metabolic process	GO:0005509//GO:0005515//GO:0004553	calcium ion binding//protein binding//hydrolase activity, hydrolyzing O-glycosyl compounds	GO:0005578	proteinaceous extracellular matrix	--	--
Cluster-6032.0	0.314329	21.481	-6.0885	7.3202e-05	0.020506	813	8525274	OTF95077.1	950	3.4e-100	putative ribosomal protein S3, eukaryotic..archaeal, KH domain-like, alpha..beta [Helianthus annuus]	NM_001005.4	NM_001005	813	0	Homo sapiens ribosomal protein S3 (RPS3), transcript variant 1, mRNA	K02985	RP-S3e, RPS3	small subunit ribosomal protein S3e	http://www.genome.jp/dbget-bin/www_bget?ko:K02985	Q0Z8U2	1240	3.6e-135	40S ribosomal protein S3 OS=Sus scrofa GN=RPS3 PE=1 SV=1	PF07650	KH domain	--	--	GO:0003723	RNA binding	--	--	KOG3181	40S ribosomal protein S3
Cluster-5958.0	0.314329	18.1623	-5.8508	7.4108e-05	0.020704	1074	2398896	YP_008475409.1	291	1.1e-23	NADH dehydrogenase subunit 4 ..mitochondrion.. [Thraustotheca clavata]	KF161500.1	KF161500	1074	0	Homo sapiens isolate 1039 mitochondrion, complete genome	K03881	ND4	NADH-ubiquinone oxidoreductase chain 4	http://www.genome.jp/dbget-bin/www_bget?ko:K03881	P03905	724	3.2e-75	NADH-ubiquinone oxidoreductase chain 4 OS=Homo sapiens GN=MT-ND4 PE=1 SV=1	PF01059//PF00851//PF00420	NADH-ubiquinone oxidoreductase chain 4, amino terminus//Helper component proteinase//NADH-ubiquinone/plastoquinone oxidoreductase chain 4L	GO:0006120//GO:0042773//GO:0055114//GO:0006508	mitochondrial electron transport, NADH to ubiquinone//ATP synthesis coupled electron transport//oxidation-reduction process//proteolysis	GO:0004197//GO:0016651	cysteine-type endopeptidase activity//oxidoreductase activity, acting on NAD(P)H	--	--	--	--
Cluster-24085.55249	303.055	1095.17	-1.8543	7.577e-05	0.02097	683	9128530	XP_021861783.1	193	1.7e-12	late embryogenesis abundant protein Lea5-like [Spinacia oleracea]	--	--	--	--	--	--	--	--	--	Q39644	157	1.1e-09	Late embryogenesis abundant protein Lea5 OS=Citrus sinensis GN=LEA5 PE=2 SV=1	PF03242	Late embryogenesis abundant protein	GO:0006950	response to stress	--	--	--	--	--	--
Cluster-24085.61096	211.751	623.623	-1.5579	7.5867e-05	0.02097	2630	8690195	OVA15022.1	841	4.7e-87	Protein kinase domain [Macleaya cordata]	--	--	--	--	--	--	--	--	--	Q9LT96	383	2.7e-35	Probable leucine-rich repeat receptor-like protein kinase At5g49770 OS=Arabidopsis thaliana GN=At5g49770 PE=2 SV=1	PF00069//PF07714	Protein kinase domain//Protein tyrosine kinase	GO:0006468	protein phosphorylation	GO:0004672//GO:0005524	protein kinase activity//ATP binding	--	--	--	--
Cluster-24085.61100	211.751	623.623	-1.5579	7.5867e-05	0.02097	2630	8690195	OVA15022.1	841	4.7e-87	Protein kinase domain [Macleaya cordata]	--	--	--	--	--	--	--	--	--	Q9LT96	383	2.7e-35	Probable leucine-rich repeat receptor-like protein kinase At5g49770 OS=Arabidopsis thaliana GN=At5g49770 PE=2 SV=1	PF07714//PF00069	Protein tyrosine kinase//Protein kinase domain	GO:0006468	protein phosphorylation	GO:0005524//GO:0004672	ATP binding//protein kinase activity	--	--	--	--
Cluster-24085.70464	2.94707	27.6079	-3.242	7.5637e-05	0.02097	1806	--	--	--	--	--	--	--	--	--	--	--	--	--	--	--	--	--	--	--	--	--	--	--	--	--	--	--	--
Cluster-24085.21930	1601.23	4747.92	-1.5683	7.6517e-05	0.021094	2805	2651553	ESW09978.1	1641	8.6e-180	hypothetical protein PHAVU_009G171200g [Phaseolus vulgaris]	--	--	--	--	--	--	--	--	--	Q9SKB2	1315	2.5e-143	Leucine-rich repeat receptor-like serine/threonine/tyrosine-protein kinase SOBIR1 OS=Arabidopsis thaliana GN=SOBIR1 PE=1 SV=1	PF07714//PF00069//PF13855//PF03412//PF00560	Protein tyrosine kinase//Protein kinase domain//Leucine rich repeat//Peptidase C39 family//Leucine Rich Repeat	GO:0006508//GO:0006468	proteolysis//protein phosphorylation	GO:0004672//GO:0005524//GO:0008233//GO:0005515	protein kinase activity//ATP binding//peptidase activity//protein binding	GO:0016021	integral component of membrane	--	--
Cluster-24085.26543	9.30867	110.145	-3.5616	7.6851e-05	0.02113	679	--	--	--	--	--	--	--	--	--	--	--	--	--	--	--	--	--	--	--	--	--	--	--	--	--	--	--	--
Cluster-4608.0	3.28999	41.0096	-3.6482	7.7356e-05	0.021212	926	--	--	--	--	--	--	--	--	--	--	--	--	--	--	--	--	--	--	--	--	--	--	--	--	--	--	--	--
Cluster-24085.29069	2582.05	788.724	1.7111	7.7898e-05	0.021305	2560	4299033	XP_010267642.1	511	8.5e-49	PREDICTED: uncharacterized protein LOC104604799 isoform X1 [Nelumbo nucifera]	HG975515.1	HG975515	39	3.16761e-08	Solanum lycopersicum chromosome ch03, complete genome	--	--	--	--	--	--	--	--	PF15191//PF06305	Synaptonemal complex central element protein 3//Protein of unknown function (DUF1049)	GO:0007283//GO:0007130//GO:0007131	spermatogenesis//synaptonemal complex assembly//reciprocal meiotic recombination	--	--	GO:0005887	integral component of plasma membrane	--	--
Cluster-24085.32882	77.1867	18.6096	2.0579	7.8578e-05	0.021435	1014	--	--	--	--	--	--	--	--	--	--	--	--	--	--	--	--	--	--	--	--	--	--	--	--	--	--	--	--
Cluster-22609.0	8.68645	50.6687	-2.5375	7.8842e-05	0.021448	625	--	--	--	--	--	--	--	--	--	--	--	--	--	--	--	--	--	--	--	--	--	--	--	--	--	--	--	--
Cluster-24085.6753	12.0068	70.3963	-2.5587	7.9041e-05	0.021448	492	3998440	XP_009359732.1	262	1.2e-20	PREDICTED: serine..threonine-protein kinase At5g01020-like [Pyrus x bretschneideri]	--	--	--	--	--	--	--	--	--	--	--	--	--	--	--	--	--	--	--	--	--	--	--
Cluster-24085.67734	216.018	591.31	-1.4541	8.1767e-05	0.02213	3676	11007786	PSS16213.1	3027	0	Receptor-like protein kinase THESEUS [Actinidia chinensis var. chinensis]	XM_010270497.2	XM_010270497	657	0	PREDICTED: Nelumbo nucifera receptor-like protein kinase THESEUS 1 (LOC104605651), transcript variant X2, mRNA	--	--	--	--	Q9LK35	2728	4.6e-307	Receptor-like protein kinase THESEUS 1 OS=Arabidopsis thaliana GN=THE1 PE=1 SV=1	PF07714//PF00069	Protein tyrosine kinase//Protein kinase domain	GO:0006468	protein phosphorylation	GO:0004672//GO:0005524	protein kinase activity//ATP binding	--	--	--	--
Cluster-24085.4900	30.5491	117.514	-1.949	8.2532e-05	0.022279	1518	--	--	--	--	--	--	--	--	--	--	--	--	--	--	--	--	--	--	--	--	--	--	--	--	--	--	--	--
Cluster-24085.2794	0.27287	30.749	-6.6099	8.2901e-05	0.022321	754	--	--	--	--	--	--	--	--	--	--	--	--	--	--	--	--	--	--	--	--	--	--	--	--	--	--	--	--
Cluster-24085.60583	0.587199	22.3382	-5.2534	8.3622e-05	0.022416	329	--	--	--	--	--	--	--	--	--	--	--	--	--	--	--	--	--	--	--	--	--	--	--	--	--	--	--	--
Cluster-24085.76692	1.23337	48.8652	-5.3381	8.3686e-05	0.022416	977	2424635	XP_005651417.1	1061	5.4e-113	chlorophyll a..b-binding protein [Coccomyxa subellipsoidea C-169]	XM_001693935.1	XM_001693935	376	0	Chlamydomonas reinhardtii light-harvesting protein of photosystem II (LHCBM2) mRNA, complete cds	K08913	LHCB2	light-harvesting complex II chlorophyll a/b binding protein 2	http://www.genome.jp/dbget-bin/www_bget?ko:K08913	P14273	956	3.6e-102	Chlorophyll a-b binding protein of LHCII type I, chloroplastic OS=Chlamydomonas reinhardtii GN=cabII-1 PE=3 SV=1	--	--	--	--	--	--	--	--	--	--
Cluster-24085.32340	731.131	263.513	1.4726	8.4289e-05	0.022519	1471	8077319	XP_020104246.1	336	9.5e-29	protein DETOXIFICATION 27-like isoform X1 [Ananas comosus]	KM524260.1	KM524260	41	1.39359e-09	Catharanthus roseus cultivar SunStorm multi-antimicrobial extrusion-like protein mRNA, complete cds	K03327	TC.MATE, SLC47A, norM, mdtK, dinF	multidrug resistance protein, MATE family	http://www.genome.jp/dbget-bin/www_bget?ko:K03327	Q9LYT3	209	2.3e-15	Protein TRANSPARENT TESTA 12 OS=Arabidopsis thaliana GN=TT12 PE=2 SV=1	PF01554	MatE	GO:0006855//GO:0015893//GO:0006810//GO:0055085	drug transmembrane transport//drug transport//transport//transmembrane transport	GO:0015297//GO:0015238	antiporter activity//drug transmembrane transporter activity	GO:0016020	membrane	--	--
Cluster-24085.21000	36.8005	3.32805	3.3974	8.5944e-05	0.022903	668	--	--	--	--	--	--	--	--	--	--	--	--	--	--	--	--	--	--	--	--	--	--	--	--	--	--	--	--
Cluster-24085.41606	50093.8	172528	-1.7841	8.6766e-05	0.023063	1082	3975681	AIR93785.1	1209	4.1e-130	chloroplast light harvesting chlorophyll A..B binding protein [Kalanchoe fedtschenkoi]	JX869947.1	JX869947	355	0	Phaseolus vulgaris chlorophyll a/b-binding protein mRNA, complete cds	K08912	LHCB1	light-harvesting complex II chlorophyll a/b binding protein 1	http://www.genome.jp/dbget-bin/www_bget?ko:K08912	P12329	1197	4.6e-130	Chlorophyll a-b binding protein 1, chloroplastic OS=Zea mays GN=CAB1 PE=3 SV=1	PF10143	2,3-bisphosphoglycerate-independent phosphoglycerate mutase	GO:0006007	glucose catabolic process	GO:0003824//GO:0046537	catalytic activity//2,3-bisphosphoglycerate-independent phosphoglycerate mutase activity	--	--	--	--
Cluster-24085.710	0	12.6768	-6.2956	8.7208e-05	0.023121	941	--	--	--	--	--	--	--	--	--	--	--	--	--	--	--	--	--	--	--	--	--	--	--	--	--	--	--	--
Cluster-15166.0	425.16	1239.88	-1.5438	8.8451e-05	0.023391	662	3975681	AIR93785.1	272	1.1e-21	chloroplast light harvesting chlorophyll A..B binding protein [Kalanchoe fedtschenkoi]	XM_012993042.1	XM_012993042	65	2.77682e-23	PREDICTED: Erythranthe guttatus chlorophyll a-b binding protein of LHCII type 1-like (LOC105968417), mRNA	K08912	LHCB1	light-harvesting complex II chlorophyll a/b binding protein 1	http://www.genome.jp/dbget-bin/www_bget?ko:K08912	P12333	249	2.4e-20	Chlorophyll a-b binding protein, chloroplastic OS=Spinacia oleracea PE=1 SV=1	PF07732	Multicopper oxidase	--	--	GO:0005507	copper ion binding	--	--	--	--
Cluster-24085.1452	8.21076	65.9729	-3.0036	9.1055e-05	0.023958	874	10887386	PRQ51051.1	154	7.2e-08	putative RNA-directed DNA polymerase [Rosa chinensis]	--	--	--	--	--	--	--	--	--	--	--	--	--	--	--	--	--	--	--	--	--	--	--
Cluster-24085.61489	11.0174	126.508	-3.5324	9.0997e-05	0.023958	2467	8691896	OVA16723.1	883	6e-92	Isopenicillin N synthase [Macleaya cordata]	XM_002515190.2	XM_002515190	68	2.30896e-24	PREDICTED: Ricinus communis gibberellin 2-beta-dioxygenase 2 (LOC8267296), mRNA	K04125	E1.14.11.13	gibberellin 2beta-dioxygenase	http://www.genome.jp/dbget-bin/www_bget?ko:K04125	Q9XHM5	720	2.1e-74	Gibberellin 2-beta-dioxygenase 2 OS=Pisum sativum GN=GA2OX2 PE=2 SV=1	PF03171	2OG-Fe(II) oxygenase superfamily	GO:0055114	oxidation-reduction process	GO:0016491	oxidoreductase activity	--	--	--	--
Cluster-24085.16776	19.4579	80.8546	-2.0599	9.1579e-05	0.024035	711	3312167	KCW48646.1	177	1.3e-10	hypothetical protein EUGRSUZ_K02304 [Eucalyptus grandis]	--	--	--	--	--	K11593	ELF2C, AGO	eukaryotic translation initiation factor 2C	http://www.genome.jp/dbget-bin/www_bget?ko:K11593	Q6EU14	169	4.8e-11	Protein argonaute 1A OS=Oryza sativa subsp. japonica GN=AGO1A PE=2 SV=1	PF02171	Piwi domain	--	--	GO:0003676	nucleic acid binding	--	--	KOG1041	Translation initiation factor 2C (eIF-2C) and related proteins
Cluster-24085.12905	155.815	522.586	-1.7474	9.3902e-05	0.024582	3458	3168982	EXB40466.1	1267	2.5e-136	hypothetical protein L484_013769 [Morus notabilis]	--	--	--	--	--	K10268	FBXL2_20	F-box and leucine-rich repeat protein 2/20	http://www.genome.jp/dbget-bin/www_bget?ko:K10268	Q9SRR1	921	1.5e-97	F-box/LRR-repeat protein 12 OS=Arabidopsis thaliana GN=FBL12 PE=2 SV=1	PF13855//PF12937//PF13516//PF06305	Leucine rich repeat//F-box-like//Leucine Rich repeat//Protein of unknown function (DUF1049)	--	--	GO:0005515	protein binding	GO:0005887	integral component of plasma membrane	KOG4341	F-box protein containing LRR
Cluster-24085.31352	109.382	330.411	-1.5948	9.5138e-05	0.024719	1636	4292076	XP_010258617.1	1173	9.3e-126	PREDICTED: ABC transporter G family member 11-like [Nelumbo nucifera]	XR_001678134.1	XR_001678134	182	6.45512e-88	PREDICTED: Prunus mume ABC transporter G family member 11-like (LOC103335910), transcript variant X2, misc_RNA	--	--	--	--	Q8RXN0	832	1.5e-87	ABC transporter G family member 11 OS=Arabidopsis thaliana GN=ABCG11 PE=1 SV=1	PF01637//PF03193//PF13304//PF00004//PF01926//PF04288//PF07728//PF00931//PF00910//PF00485//PF02224//PF00005	Archaeal ATPase//Protein of unknown function, DUF258//AAA domain, putative AbiEii toxin, Type IV TA system//ATPase family associated with various cellular activities (AAA)//50S ribosome-binding GTPase//MukE-like family//AAA domain (dynein-related subfamily)//NB-ARC domain//RNA helicase//Phosphoribulokinase / Uridine kinase family//Cytidylate kinase//ABC transporter	GO:0008152//GO:0030261//GO:0007059//GO:0006206//GO:0006139	metabolic process//chromosome condensation//chromosome segregation//pyrimidine nucleobase metabolic process//nucleobase-containing compound metabolic process	GO:0016301//GO:0016887//GO:0043531//GO:0003724//GO:0003723//GO:0004127//GO:0003924//GO:0005525//GO:0005524	kinase activity//ATPase activity//ADP binding//RNA helicase activity//RNA binding//cytidylate kinase activity//GTPase activity//GTP binding//ATP binding	GO:0005737	cytoplasm	--	--
Cluster-24085.65874	51.4763	251.345	-2.2897	9.4886e-05	0.024719	693	10684987	XP_023904036.1	512	1.8e-49	embryo-specific protein ATS3A-like [Quercus suber]	--	--	--	--	--	--	--	--	--	--	--	--	--	--	--	--	--	--	--	--	--	--	--
Cluster-24085.7495	2.75712	44.2348	-4.034	9.5098e-05	0.024719	1645	--	--	--	--	--	--	--	--	--	--	--	--	--	--	--	--	--	--	--	--	--	--	--	--	--	--	--	--
Cluster-24085.10528	519.503	3459.47	-2.7357	9.5983e-05	0.024759	1150	8688607	OVA13434.1	600	1.8e-59	zinc finger protein [Macleaya cordata]	XM_008392399.2	XM_008392399	66	1.37035e-23	PREDICTED: Malus x domestica RING-H2 finger protein ATL2-like (LOC103452863), mRNA	--	--	--	--	Q8L9T5	474	3.3e-46	RING-H2 finger protein ATL2 OS=Arabidopsis thaliana GN=ATL2 PE=2 SV=2	PF17123//PF00097//PF00628//PF11789//PF13639//PF14634//PF12906//PF12861//PF12678	RING-like zinc finger//Zinc finger, C3HC4 type (RING finger)//PHD-finger//Zinc-finger of the MIZ type in Nse subunit//Ring finger domain//zinc-RING finger domain//RING-variant domain//Anaphase-promoting complex subunit 11 RING-H2 finger//RING-H2 zinc finger	GO:0016567	protein ubiquitination	GO:0046872//GO:0005515//GO:0004842//GO:0008270	metal ion binding//protein binding//ubiquitin-protein transferase activity//zinc ion binding	GO:0005680	anaphase-promoting complex	--	--
Cluster-24085.21779	6.63627	45.4306	-2.7708	9.5608e-05	0.024759	993	8733067	XP_002460803.2	160	1.7e-08	pyruvate, phosphate dikinase regulatory protein, chloroplastic isoform X2 [Sorghum bicolor]	XM_008372906.2	XM_008372906	44	1.99828e-11	PREDICTED: Malus x domestica probable pyruvate, phosphate dikinase regulatory protein, chloroplastic (LOC103434542), mRNA	--	--	--	--	Q195N6	147	2.4e-08	Pyruvate, phosphate dikinase regulatory protein, chloroplastic OS=Zea mays GN=PDRP1 PE=1 SV=1	--	--	--	--	--	--	--	--	--	--
Cluster-24085.40439	13.5785	54.9658	-2.021	9.6007e-05	0.024759	735	4305554	XP_010276463.1	478	1.6e-45	PREDICTED: gibberellic acid methyltransferase 2 isoform X1 [Nelumbo nucifera]	--	--	--	--	--	K18886	GAMT2	gibberellin A4 carboxyl methyltransferase	http://www.genome.jp/dbget-bin/www_bget?ko:K18886	Q5XF78	353	2.3e-32	Gibberellic acid methyltransferase 2 OS=Arabidopsis thaliana GN=GAMT2 PE=1 SV=1	PF03492	SAM dependent carboxyl methyltransferase	--	--	GO:0008168	methyltransferase activity	--	--	--	--
Cluster-24085.23213	316.262	1388.36	-2.1345	9.6846e-05	0.024914	1984	--	--	--	--	--	--	--	--	--	--	K13508	GPAT	glycerol-3-phosphate acyltransferase	http://www.genome.jp/dbget-bin/www_bget?ko:K13508	Q9FZ22	1210	2.6e-131	Probable glycerol-3-phosphate acyltransferase 2 OS=Arabidopsis thaliana GN=GPAT2 PE=2 SV=1	PF01553	Acyltransferase	GO:0008152	metabolic process	GO:0016746	transferase activity, transferring acyl groups	--	--	--	--
Cluster-24085.69204	4.13898	38.171	-3.2044	9.8228e-05	0.025207	1376	--	--	--	--	--	--	--	--	--	--	--	--	--	--	--	--	--	--	--	--	--	--	--	--	--	--	--	--
Cluster-24085.53146	52.7878	149.33	-1.497	9.8704e-05	0.025266	1784	4291186	XP_010257443.1	367	2.9e-32	PREDICTED: protein PHOSPHATE STARVATION RESPONSE 3-like [Nelumbo nucifera]	XM_010097676.1	XM_010097676	35	3.67411e-06	Morus notabilis Myb family transcription factor APL partial mRNA	--	--	--	--	Q8GUN5	165	3.5e-10	Protein PHR1-LIKE 1 OS=Arabidopsis thaliana GN=PHL1 PE=1 SV=1	--	--	--	--	--	--	--	--	--	--
Cluster-24085.2182	0	17.8983	-6.7864	0.00010066	0.025703	1431	--	--	--	--	--	--	--	--	--	--	--	--	--	--	--	--	--	--	--	--	--	--	--	--	--	--	--	--
Cluster-24085.61309	20.2782	93.3023	-2.2101	0.00010126	0.025794	692	6720338	OAY41966.1	337	3.4e-29	hypothetical protein MANES_09G143200 [Manihot esculenta]	--	--	--	--	--	--	--	--	--	Q7XA39	230	3.9e-18	Putative disease resistance protein RGA4 OS=Solanum bulbocastanum GN=RGA4 PE=2 SV=1	PF00931//PF13855	NB-ARC domain//Leucine rich repeat	--	--	GO:0043531//GO:0005515	ADP binding//protein binding	--	--	--	--
Cluster-24085.25200	69.6125	4.00329	4.1102	0.00010237	0.026014	2253	--	--	--	--	--	--	--	--	--	--	--	--	--	--	--	--	--	--	PF01830	Peptidase C7 family	GO:0006508	proteolysis	GO:0004197	cysteine-type endopeptidase activity	--	--	--	--
Cluster-24085.49634	262.537	613.329	-1.2237	0.00010388	0.026332	1216	4541607	XP_002279421.2	561	6.4e-55	PREDICTED: uncharacterized protein LOC100244084 [Vitis vinifera]	XM_017334679.1	XM_017334679	46	1.90435e-12	PREDICTED: Malus x domestica uncharacterized LOC103442154 (LOC103442154), transcript variant X3, mRNA	--	--	--	--	--	--	--	--	PF07578	Lipid A Biosynthesis N-terminal domain	GO:0009245	lipid A biosynthetic process	GO:0008915	lipid-A-disaccharide synthase activity	--	--	--	--
Cluster-24085.9249	3.97314	30.3771	-2.9185	0.00010553	0.026684	535	--	--	--	--	--	--	--	--	--	--	--	--	--	--	--	--	--	--	--	--	--	--	--	--	--	--	--	--
Cluster-24085.52247	376.396	100.902	1.8988	0.00010675	0.026858	3945	9136836	XP_021838208.1	1146	3e-122	uncharacterized protein LOC110777940 [Spinacia oleracea]	--	--	--	--	--	--	--	--	--	Q7LHG5	418	3.6e-39	Transposon Ty3-I Gag-Pol polyprotein OS=Saccharomyces cerevisiae (strain ATCC 204508 / S288c) GN=TY3B-I PE=3 SV=2	PF00665	Integrase core domain	GO:0015074	DNA integration	--	--	--	--	--	--
Cluster-24085.62915	180.298	17.5362	3.3657	0.00010719	0.026858	316	--	--	--	--	--	--	--	--	--	--	--	--	--	--	--	--	--	--	--	--	--	--	--	--	--	--	--	--
Cluster-24085.66073	3.16561	68.8184	-4.436	0.0001069	0.026858	661	--	--	--	--	--	--	--	--	--	--	--	--	--	--	--	--	--	--	--	--	--	--	--	--	--	--	--	--
Cluster-24085.72489	0	128.356	-9.6378	0.00010725	0.026858	848	--	--	--	--	--	--	--	--	--	--	--	--	--	--	--	--	--	--	--	--	--	--	--	--	--	--	--	--
Cluster-24085.26605	231.483	529.014	-1.1928	0.00010987	0.02745	5384	5838371	BAT85475.1	657	2.1e-65	hypothetical protein VIGAN_04302900 [Vigna angularis var. angularis]	KP013999.1	KP013999	59	5.11305e-19	Populus simonii heat shock transcription factor A6b2 (HsfA6b2) gene, complete cds	K09419	HSFF	heat shock transcription factor, other eukaryote	http://www.genome.jp/dbget-bin/www_bget?ko:K09419	Q6VBB2	509	1.4e-49	Heat stress transcription factor A-2b OS=Oryza sativa subsp. japonica GN=HSFA2B PE=2 SV=1	PF00447//PF07933//PF02255	HSF-type DNA-binding//Protein of unknown function (DUF1681)//PTS system, Lactose/Cellobiose specific IIA subunit	GO:0006355//GO:0009401//GO:0006897	regulation of transcription, DNA-templated//phosphoenolpyruvate-dependent sugar phosphotransferase system//endocytosis	GO:0043565//GO:0003700	sequence-specific DNA binding//transcription factor activity, sequence-specific DNA binding	GO:0016020//GO:0005667//GO:0005634	membrane//transcription factor complex//nucleus	--	--
Cluster-24085.4325	1.44083	30.1262	-4.3742	0.00011024	0.027475	951	--	--	--	--	--	--	--	--	--	--	--	--	--	--	--	--	--	--	PF09204	Bacterial self-protective colicin-like immunity	GO:0030153//GO:0006955	bacteriocin immunity//immune response	GO:0015643	toxic substance binding	GO:0019814	immunoglobulin complex	--	--
Cluster-24085.67869	58.7806	2.1283	4.7668	0.00011145	0.027709	715	8962481	XP_021678135.1	159	1.6e-08	uncharacterized protein LOC110663195 [Hevea brasiliensis]	--	--	--	--	--	--	--	--	--	--	--	--	--	--	--	--	--	--	--	--	--	--	--
Cluster-24085.16690	178.664	12.5	3.8357	0.00011485	0.028486	817	4288873	XP_010254400.1	279	2.2e-22	PREDICTED: uncharacterized protein LOC104595386 [Nelumbo nucifera]	--	--	--	--	--	--	--	--	--	--	--	--	--	--	--	--	--	--	--	--	--	--	--
Cluster-24085.70819	1.4998	166.899	-6.8069	0.00011642	0.028807	1606	5373519	XP_013739589.1	186	2.6e-11	tubulin beta-4 chain-like [Brassica napus]	--	--	--	--	--	K07375	TUBB	tubulin beta	http://www.genome.jp/dbget-bin/www_bget?ko:K07375	P07436	178	9.8e-12	Tubulin beta-1 chain OS=Physarum polycephalum GN=BETA PE=1 SV=4	PF10588	NADH-ubiquinone oxidoreductase-G iron-sulfur binding region	GO:0055114	oxidation-reduction process	GO:0016491	oxidoreductase activity	--	--	KOG1375	Beta tubulin
Cluster-24085.41451	934.172	2162.46	-1.211	0.00011683	0.028842	2168	4306302	XP_010277450.1	1728	5.5e-190	PREDICTED: xyloglucan galactosyltransferase XLT2 [Nelumbo nucifera]	--	--	--	--	--	--	--	--	--	Q7XJ98	837	5.1e-88	Xyloglucan galactosyltransferase KATAMARI1 OS=Arabidopsis thaliana GN=KAM1 PE=1 SV=1	--	--	--	--	--	--	--	--	--	--
Cluster-24085.71261	28.8276	202.667	-2.8165	0.00011918	0.029352	1388	8685335	OVA10162.1	331	3.4e-28	WD40 repeat [Macleaya cordata]	--	--	--	--	--	--	--	--	--	Q9SZT4	139	2.8e-07	CSC1-like protein At4g35870 OS=Arabidopsis thaliana GN=GFS10 PE=2 SV=1	--	--	--	--	--	--	--	--	--	--
Cluster-24085.33952	6.83086	50.8147	-2.8906	0.00011989	0.029456	615	--	--	--	--	--	--	--	--	--	--	--	--	--	--	--	--	--	--	--	--	--	--	--	--	--	--	--	--
Cluster-740.0	0	14.8363	-6.5195	0.00012029	0.029484	742	465548	ABK96400.1	681	4.8e-69	unknown [Populus trichocarpa x Populus deltoides]	BC106030.1	BC106030	742	0	Homo sapiens peptidylprolyl isomerase A (cyclophilin A), mRNA (cDNA clone MGC:117158 IMAGE:2986147), complete cds >gb|EU794650.1| Homo sapiens epididymis secretory sperm binding protein Li 69p (HEL-S-69p) mRNA, complete cds	K01802	E5.2.1.8	peptidylprolyl isomerase	http://www.genome.jp/dbget-bin/www_bget?ko:K01802	P62937	886	3.6e-94	Peptidyl-prolyl cis-trans isomerase A OS=Homo sapiens GN=PPIA PE=1 SV=2	PF00160	Cyclophilin type peptidyl-prolyl cis-trans isomerase/CLD	GO:0006457//GO:0000413	protein folding//protein peptidyl-prolyl isomerization	GO:0003755	peptidyl-prolyl cis-trans isomerase activity	--	--	--	--
Cluster-1246.0	0	14.6348	-6.4973	0.00012114	0.029554	408	--	--	--	--	--	BC009017.1	BC009017	408	0	Homo sapiens S100 calcium binding protein A6, mRNA (cDNA clone MGC:18233 IMAGE:4157026), complete cds	--	--	--	--	P06703	374	4.7e-35	Protein S100-A6 OS=Homo sapiens GN=S100A6 PE=1 SV=1	PF00036//PF13499//PF13405	EF hand//EF-hand domain pair//EF-hand domain	--	--	GO:0005509	calcium ion binding	--	--	--	--
Cluster-24085.42750	512.82	76.3101	2.7485	0.00012114	0.029554	953	10699110	XP_023922785.1	678	1.4e-68	small heat shock protein, chloroplastic-like [Quercus suber]	KT889788.1	KT889788	68	8.72181e-25	Corchorus olitorius cultivar Sudan Green microsatellite JROm438 sequence	K13993	HSP20	HSP20 family protein	http://www.genome.jp/dbget-bin/www_bget?ko:K13993	P09887	355	1.7e-32	Small heat shock protein, chloroplastic (Fragment) OS=Glycine max GN=HSP22 PE=2 SV=1	--	--	--	--	--	--	--	--	--	--
Cluster-24085.13894	236.275	58.647	2.015	0.00012193	0.029677	734	--	--	--	--	--	--	--	--	--	--	--	--	--	--	--	--	--	--	--	--	--	--	--	--	--	--	--	--
Cluster-24085.12196	355.425	829.784	-1.2224	0.00012336	0.029955	2595	4297050	XP_010265157.1	402	3.7e-36	PREDICTED: ethylene-responsive transcription factor ERF118 [Nelumbo nucifera]	--	--	--	--	--	K09286	EREBP	EREBP-like factor	http://www.genome.jp/dbget-bin/www_bget?ko:K09286	Q6K7E6	160	1.9e-09	Ethylene-responsive transcription factor 1 OS=Oryza sativa subsp. japonica GN=EREBP1 PE=1 SV=1	PF00847	AP2 domain	GO:0006355	regulation of transcription, DNA-templated	GO:0003700	transcription factor activity, sequence-specific DNA binding	GO:0005667	transcription factor complex	--	--
Cluster-24085.68436	266.067	811.972	-1.6106	0.00012536	0.030363	2857	4282362	XP_010264646.1	1007	2.9e-106	PREDICTED: protein SAR DEFICIENT 1-like [Nelumbo nucifera]	--	--	--	--	--	--	--	--	--	Q9C9T2	828	7.4e-87	Protein SAR DEFICIENT 1 OS=Arabidopsis thaliana GN=SARD1 PE=1 SV=1	PF07887	Calmodulin binding protein-like	GO:0006950	response to stress	GO:0005516	calmodulin binding	--	--	--	--
Cluster-24085.76485	0.87758	23.0032	-4.7094	0.00012563	0.030363	364	10433142	POE88321.1	139	1.6e-06	glucose-repressible gene protein [Quercus suber]	--	--	--	--	--	--	--	--	--	P22151	192	5.3e-14	Glucose-repressible gene protein OS=Neurospora crassa (strain ATCC 24698 / 74-OR23-1A / CBS 708.71 / DSM 1257 / FGSC 987) GN=grg-1 PE=2 SV=1	--	--	--	--	--	--	--	--	--	--
Cluster-24085.76703	39.0737	155.939	-1.999	0.00012639	0.030476	1595	--	--	--	--	--	--	--	--	--	--	--	--	--	--	--	--	--	--	--	--	--	--	--	--	--	--	--	--
Cluster-24085.57286	33.0496	0.689641	5.5168	0.00012742	0.030655	2142	--	--	--	--	--	--	--	--	--	--	--	--	--	--	--	--	--	--	--	--	--	--	--	--	--	--	--	--
Cluster-24085.74336	40.3059	365.6	-3.1848	0.00012821	0.030772	1488	4297062	XP_010265173.1	598	4e-59	PREDICTED: uncharacterized protein LOC104602986 isoform X2 [Nelumbo nucifera]	--	--	--	--	--	K19476	IST1	vacuolar protein sorting-associated protein IST1	http://www.genome.jp/dbget-bin/www_bget?ko:K19476	Q54I39	153	7.2e-09	IST1-like protein OS=Dictyostelium discoideum GN=DDB_G0289029 PE=3 SV=1	--	--	--	--	--	--	--	--	--	--
Cluster-24085.15638	0.836121	24.5377	-4.8326	0.00013007	0.031077	2035	--	--	--	--	--	--	--	--	--	--	--	--	--	--	--	--	--	--	--	--	--	--	--	--	--	--	--	--
Cluster-24085.61307	134.323	604.885	-2.1728	0.00012978	0.031077	1736	2277307	EOY04069.1	625	3.5e-62	Cc-nbs-lrr resistance protein, putative [Theobroma cacao]	--	--	--	--	--	--	--	--	--	Q7XA39	534	5.6e-53	Putative disease resistance protein RGA4 OS=Solanum bulbocastanum GN=RGA4 PE=2 SV=1	PF14532//PF00158//PF00931//PF00004//PF02367//PF03969	Sigma-54 interaction domain//Sigma-54 interaction domain//NB-ARC domain//ATPase family associated with various cellular activities (AAA)//Threonylcarbamoyl adenosine biosynthesis protein TsaE//AFG1-like ATPase	GO:0002949//GO:0006355	tRNA threonylcarbamoyladenosine modification//regulation of transcription, DNA-templated	GO:0043531//GO:0005524//GO:0008134	ADP binding//ATP binding//transcription factor binding	GO:0005667	transcription factor complex	--	--
Cluster-24085.50079	55.5583	10.1465	2.4313	0.0001312	0.031274	583	--	--	--	--	--	--	--	--	--	--	--	--	--	--	--	--	--	--	--	--	--	--	--	--	--	--	--	--
Cluster-16150.0	130.866	33.3952	1.9655	0.00013532	0.032037	2014	--	--	--	--	--	--	--	--	--	--	--	--	--	--	--	--	--	--	PF04272	Phospholamban	GO:0006810//GO:0006816	transport//calcium ion transport	GO:0042030//GO:0005246	ATPase inhibitor activity//calcium channel regulator activity	GO:0016020	membrane	--	--
Cluster-24085.18313	74.9436	263.292	-1.812	0.00013513	0.032037	1457	3581800	XP_008343757.1	322	4e-27	PREDICTED: ethylene-responsive transcription factor ERF003-like [Malus domestica]	XM_010930974.1	XM_010930974	38	6.42054e-08	PREDICTED: Elaeis guineensis ethylene-responsive transcription factor ERF003-like (LOC105050808), mRNA	--	--	--	--	Q94AW5	301	4.9e-26	Ethylene-responsive transcription factor ERF003 OS=Arabidopsis thaliana GN=ERF003 PE=2 SV=1	PF00847//PF04216//PF00484	AP2 domain//Protein involved in formate dehydrogenase formation//Carbonic anhydrase	GO:0006807//GO:0006355//GO:0006730	nitrogen compound metabolic process//regulation of transcription, DNA-templated//one-carbon metabolic process	GO:0004089//GO:0003700//GO:0008270	carbonate dehydratase activity//transcription factor activity, sequence-specific DNA binding//zinc ion binding	GO:0005667//GO:0005737	transcription factor complex//cytoplasm	--	--
Cluster-24085.36310	2643.68	6300.2	-1.2528	0.0001348	0.032037	302	--	--	--	--	--	--	--	--	--	--	--	--	--	--	--	--	--	--	--	--	--	--	--	--	--	--	--	--
Cluster-24085.66580	1158.59	3400.26	-1.5535	0.00013577	0.03207	1280	6835277	XP_017255382.1	503	3.6e-48	PREDICTED: probable calcium-binding protein CML18 [Daucus carota subsp. sativus]	XM_009151019.2	XM_009151019	58	4.28452e-19	PREDICTED: Brassica rapa probable calcium-binding protein CML27 (LOC103872587), mRNA	K13448	CML	calcium-binding protein CML	http://www.genome.jp/dbget-bin/www_bget?ko:K13448	Q0DJV6	425	1.8e-40	Probable calcium-binding protein CML18 OS=Oryza sativa subsp. japonica GN=CML18 PE=2 SV=1	PF10591//PF13499//PF13405//PF03874//PF00404//PF13833//PF13202//PF12763//PF00036	Secreted protein acidic and rich in cysteine Ca binding region//EF-hand domain pair//EF-hand domain//RNA polymerase Rpb4//Dockerin type I repeat//EF-hand domain pair//EF hand//Cytoskeletal-regulatory complex EF hand//EF hand	GO:0005975//GO:0006206//GO:0006351//GO:0007165//GO:0006144	carbohydrate metabolic process//pyrimidine nucleobase metabolic process//transcription, DNA-templated//signal transduction//purine nucleobase metabolic process	GO:0004553//GO:0003899//GO:0005509//GO:0005515	hydrolase activity, hydrolyzing O-glycosyl compounds//DNA-directed RNA polymerase activity//calcium ion binding//protein binding	GO:0005578//GO:0005730	proteinaceous extracellular matrix//nucleolus	KOG0027	Calmodulin and related proteins (EF-Hand superfamily)
Cluster-24085.64221	104.258	432.088	-2.0505	0.00014331	0.033774	608	--	--	--	--	--	--	--	--	--	--	--	--	--	--	--	--	--	--	--	--	--	--	--	--	--	--	--	--
Cluster-24085.62288	16.7201	82.7727	-2.3137	0.00014418	0.033901	1225	8223039	XP_020243739.1	669	1.9e-67	serine..threonine-protein kinase BLUS1 [Asparagus officinalis]	--	--	--	--	--	--	--	--	--	O23304	586	3.7e-59	Serine/threonine-protein kinase BLUS1 OS=Arabidopsis thaliana GN=BLUS1 PE=1 SV=1	PF07714//PF06293//PF02183//PF00069	Protein tyrosine kinase//Lipopolysaccharide kinase (Kdo/WaaP) family//Homeobox associated leucine zipper//Protein kinase domain	GO:0006355//GO:0006468	regulation of transcription, DNA-templated//protein phosphorylation	GO:0004672//GO:0003700//GO:0043565//GO:0016773//GO:0005524	protein kinase activity//transcription factor activity, sequence-specific DNA binding//sequence-specific DNA binding//phosphotransferase activity, alcohol group as acceptor//ATP binding	GO:0005667//GO:0016020	transcription factor complex//membrane	--	--
Cluster-24085.60819	1213.45	2586.52	-1.0921	0.00014496	0.034009	1987	4294408	XP_010261669.1	1724	1.5e-189	PREDICTED: probable pectinesterase..pectinesterase inhibitor 12 [Nelumbo nucifera]	XM_011095599.1	XM_011095599	116	3.84761e-51	PREDICTED: Sesamum indicum probable pectinesterase/pectinesterase inhibitor 12 (LOC105173732), mRNA	--	--	--	--	O48711	1556	2e-171	Probable pectinesterase/pectinesterase inhibitor 12 OS=Arabidopsis thaliana GN=PME12 PE=2 SV=1	PF01095//PF04043	Pectinesterase//Plant invertase/pectin methylesterase inhibitor	GO:0005985//GO:0042545//GO:0005982	sucrose metabolic process//cell wall modification//starch metabolic process	GO:0004857//GO:0030599	enzyme inhibitor activity//pectinesterase activity	GO:0005618	cell wall	--	--
Cluster-24085.62246	1062.63	2753.88	-1.374	0.00014646	0.034282	3882	8674807	OUZ99633.1	1167	1.1e-124	Leucine-rich repeat [Macleaya cordata]	--	--	--	--	--	--	--	--	--	--	--	--	--	PF00560//PF13855//PF06495	Leucine Rich Repeat//Leucine rich repeat//Fruit fly transformer protein	GO:0046660//GO:0006397	female sex differentiation//mRNA processing	GO:0005515	protein binding	GO:0005634	nucleus	KOG0531	Protein phosphatase 1, regulatory subunit, and related proteins
Cluster-24085.41728	131.563	420.561	-1.677	0.00014848	0.034676	623	7809106	OMO86510.1	499	5.1e-48	hypothetical protein COLO4_21109 [Corchorus olitorius]	EF157600.1	EF157600	138	6.84269e-64	Rosa hybrid cultivar cytosolic class II small heat-shock protein HSP17.5 (hsp17.5) mRNA, complete cds	K13993	HSP20	HSP20 family protein	http://www.genome.jp/dbget-bin/www_bget?ko:K13993	O82013	456	2.2e-44	17.3 kDa class II heat shock protein OS=Solanum peruvianum PE=2 SV=1	--	--	--	--	--	--	--	--	--	--
Cluster-24085.39775	12515.8	35175.9	-1.4908	0.00015355	0.035782	667	--	--	--	--	--	--	--	--	--	--	--	--	--	--	--	--	--	--	PF00407	Pathogenesis-related protein Bet v I family	GO:0009607//GO:0006952	response to biotic stimulus//defense response	--	--	--	--	--	--
Cluster-24085.50828	635.817	1710.47	-1.4278	0.00015647	0.03638	1800	4304605	XP_010275172.1	1677	3.7e-184	PREDICTED: benzyl alcohol O-benzoyltransferase [Nelumbo nucifera]	--	--	--	--	--	K19861	BEBT, AMAT	benzyl alcohol O-benzoyltransferase	http://www.genome.jp/dbget-bin/www_bget?ko:K19861	Q8GT20	1577	6.6e-174	Benzyl alcohol O-benzoyltransferase OS=Nicotiana tabacum GN=HSR201 PE=1 SV=1	PF02458	Transferase family	--	--	GO:0016747	transferase activity, transferring acyl groups other than amino-acyl groups	--	--	--	--
Cluster-24085.42039	3234.19	1544.96	1.066	0.00016145	0.037292	1403	11010071	PSS19863.1	1611	1.3e-176	Naringenin,2-oxoglutarate 3-dioxygenase [Actinidia chinensis var. chinensis]	FP093204.1	FP093204	365	0	Phyllostachys edulis cDNA clone: bphyem121e19, full insert sequence	K00475	F3H	naringenin 3-dioxygenase	http://www.genome.jp/dbget-bin/www_bget?ko:K00475	Q7XZQ7	1550	6.9e-171	Flavanone 3-dioxygenase OS=Petroselinum crispum GN=FHT PE=1 SV=1	PF03171	2OG-Fe(II) oxygenase superfamily	GO:0055114	oxidation-reduction process	GO:0016491	oxidoreductase activity	--	--	--	--
Cluster-24085.43848	240.805	22.6842	3.4144	0.00016091	0.037292	333	1145740	CBI32905.3	239	3.8e-18	unnamed protein product, partial [Vitis vinifera]	XM_010460989.1	XM_010460989	41	2.91319e-10	PREDICTED: Camelina sativa glutathione S-transferase U25-like (LOC104740410), mRNA	K00799	GST, gst	glutathione S-transferase	http://www.genome.jp/dbget-bin/www_bget?ko:K00799	P25317	211	3e-16	Probable glutathione S-transferase parA OS=Nicotiana tabacum GN=PARA PE=2 SV=1	--	--	--	--	--	--	--	--	--	--
Cluster-24085.52326	917.22	1948.33	-1.0872	0.00016147	0.037292	4589	9684499	PIA52490.1	737	9.5e-75	hypothetical protein AQUCO_01000398v1 [Aquilegia coerulea]	XM_017571867.1	XM_017571867	145	6.78991e-67	PREDICTED: Vigna angularis BEL1-like homeodomain protein 4 (LOC108335740), mRNA	--	--	--	--	Q9SW80	688	2e-70	BEL1-like homeodomain protein 2 OS=Arabidopsis thaliana GN=BLH2 PE=1 SV=3	PF02892//PF08039//PF00003//PF00046//PF05920//PF04135//PF03325//PF15957//PF01022	BED zinc finger//Mitochondrial proteolipid//7 transmembrane sweet-taste receptor of 3 GCPR//Homeobox domain//Homeobox KN domain//Nucleolar RNA-binding protein, Nop10p family//Herpesvirus polymerase accessory protein//Commissureless//Bacterial regulatory protein, arsR family	GO:0007186//GO:0042254//GO:0001522//GO:0006355//GO:0007411//GO:0019079//GO:0006260	G-protein coupled receptor signaling pathway//ribosome biogenesis//pseudouridine synthesis//regulation of transcription, DNA-templated//axon guidance//viral genome replication//DNA replication	GO:0003700//GO:0003677//GO:0004930//GO:0030515//GO:0030337	transcription factor activity, sequence-specific DNA binding//DNA binding//G-protein coupled receptor activity//snoRNA binding//DNA polymerase processivity factor activity	GO:0072588//GO:0016021//GO:0005667//GO:0005739//GO:0042575	box H/ACA RNP complex//integral component of membrane//transcription factor complex//mitochondrion//DNA polymerase complex	--	--
Cluster-24085.46055	346.22	1013.2	-1.5495	0.0001634	0.037653	1607	8693641	OVA18468.1	288	3.8e-23	hypothetical protein BVC80_1833g148 [Macleaya cordata]	--	--	--	--	--	--	--	--	--	--	--	--	--	PF14489	QueF-like protein	GO:0008616	queuosine biosynthetic process	GO:0033739	preQ1 synthase activity	--	--	--	--
Cluster-24085.30152	403.816	934.434	-1.2107	0.00016437	0.037716	2006	4273103	XP_010107837.1	534	1.4e-51	uncharacterized protein LOC21410042 [Morus notabilis]	--	--	--	--	--	--	--	--	--	O31581	282	1.1e-23	AB hydrolase superfamily protein YfhM OS=Bacillus subtilis (strain 168) GN=yfhM PE=3 SV=1	PF12740//PF07224	Chlorophyllase enzyme//Chlorophyllase	GO:0015996//GO:0015994	chlorophyll catabolic process//chlorophyll metabolic process	GO:0047746	chlorophyllase activity	--	--	KOG4178	Soluble epoxide hydrolase
Cluster-24085.55569	309.03	1052.48	-1.7679	0.00016476	0.037716	2173	4297116	XP_010265235.1	472	2.4e-44	PREDICTED: myb family transcription factor EFM [Nelumbo nucifera]	--	--	--	--	--	--	--	--	--	--	--	--	--	PF15180//PF07941	Neuropeptides B and W//Potassium channel Kv1.4 tandem inactivation domain	GO:0006813//GO:0007165	potassium ion transport//signal transduction	GO:0005249//GO:0030955//GO:0001664	voltage-gated potassium channel activity//potassium ion binding//G-protein coupled receptor binding	GO:0008076//GO:0016021	voltage-gated potassium channel complex//integral component of membrane	--	--
Cluster-867.0	0	11.4935	-6.1551	0.00016459	0.037716	894	8261179	XP_020412409.1	1015	1.1e-107	40S ribosomal protein S4-1 [Prunus persica]	NM_001007.4	NM_001007	815	0	Homo sapiens ribosomal protein S4, X-linked (RPS4X), mRNA	K02987	RP-S4e, RPS4	small subunit ribosomal protein S4e	http://www.genome.jp/dbget-bin/www_bget?ko:K02987	Q642H9	1312	1.8e-143	40S ribosomal protein S4, X isoform OS=Danio rerio GN=rps4x PE=2 SV=3	PF01479	S4 domain	--	--	GO:0003723	RNA binding	--	--	KOG0378	40S ribosomal protein S4
Cluster-24085.69602	64.9383	1.67758	5.3444	0.00016744	0.038245	2161	10157909	XP_023543544.1	230	2.7e-16	uncharacterized protein LOC111803398 [Cucurbita pepo subsp. pepo]	--	--	--	--	--	--	--	--	--	--	--	--	--	--	--	--	--	--	--	--	--	--	--
Cluster-24085.31471	144.129	608.056	-2.0775	0.00016927	0.03858	2154	1409420	ADR83704.1	287	6.7e-23	farnesyl pyrophosphate synthase [Alisma plantago-aquatica]	XM_003558742.3	XM_003558742	42	5.71317e-10	PREDICTED: Brachypodium distachyon uncharacterized LOC100846853 (LOC100846853), mRNA	K00787	FDPS	farnesyl diphosphate synthase	http://www.genome.jp/dbget-bin/www_bget?ko:K00787	P49351	275	7.4e-23	Farnesyl pyrophosphate synthase 1 OS=Lupinus albus GN=FPS1 PE=2 SV=1	PF05241//PF00348	Emopamil binding protein//Polyprenyl synthetase	GO:0006694//GO:0016125//GO:0008299	steroid biosynthetic process//sterol metabolic process//isoprenoid biosynthetic process	GO:0047750	cholestenol delta-isomerase activity	GO:0016021	integral component of membrane	--	--
Cluster-24085.67030	2.28339	54.8095	-4.5754	0.00017139	0.038978	1053	--	--	--	--	--	--	--	--	--	--	--	--	--	--	--	--	--	--	--	--	--	--	--	--	--	--	--	--
Cluster-24085.17209	52.5122	158.454	-1.5921	0.00017755	0.04029	590	--	--	--	--	--	--	--	--	--	--	--	--	--	--	--	--	--	--	--	--	--	--	--	--	--	--	--	--
Cluster-24085.11027	475.046	1116.82	-1.2335	0.00017861	0.040442	2191	9673360	PIA41351.1	613	1.1e-60	hypothetical protein AQUCO_02200041v1 [Aquilegia coerulea]	XM_008227183.1	XM_008227183	52	1.60483e-15	PREDICTED: Prunus mume GDSL esterase/lipase At5g45670-like (LOC103325052), mRNA	--	--	--	--	Q93YW8	534	7e-53	GDSL esterase/lipase At4g18970 OS=Arabidopsis thaliana GN=At4g18970 PE=2 SV=1	PF00657	GDSL-like Lipase/Acylhydrolase	--	--	GO:0016788	hydrolase activity, acting on ester bonds	--	--	--	--
Cluster-24085.52	4.83321	62.3332	-3.6754	0.00017906	0.040455	501	10433142	POE88321.1	324	8e-28	glucose-repressible gene protein [Quercus suber]	XM_016901888.1	XM_016901888	186	1.12558e-90	Sphaerulina musiva SO2202 hypothetical protein mRNA	--	--	--	--	P22151	151	4.1e-09	Glucose-repressible gene protein OS=Neurospora crassa (strain ATCC 24698 / 74-OR23-1A / CBS 708.71 / DSM 1257 / FGSC 987) GN=grg-1 PE=2 SV=1	--	--	--	--	--	--	--	--	--	--
Cluster-24085.65722	324.408	841.033	-1.3752	0.00017949	0.040465	1556	4286433	XP_010251254.1	585	1.4e-57	PREDICTED: uncharacterized protein LOC104593196 [Nelumbo nucifera]	--	--	--	--	--	--	--	--	--	--	--	--	--	PF01047	MarR family	GO:0006355	regulation of transcription, DNA-templated	GO:0003700	transcription factor activity, sequence-specific DNA binding	GO:0005667	transcription factor complex	--	--
Cluster-24085.14870	125.096	11.2282	3.4591	0.00018086	0.040672	1602	--	--	--	--	--	--	--	--	--	--	--	--	--	--	--	--	--	--	PF07941	Potassium channel Kv1.4 tandem inactivation domain	GO:0006813	potassium ion transport	GO:0030955//GO:0005249	potassium ion binding//voltage-gated potassium channel activity	GO:0008076//GO:0016021	voltage-gated potassium channel complex//integral component of membrane	--	--
Cluster-24085.26576	6.15414	99.4626	-4.0135	0.00018119	0.040672	1101	--	--	--	--	--	--	--	--	--	--	--	--	--	--	--	--	--	--	--	--	--	--	--	--	--	--	--	--
Cluster-24085.20886	644.764	1907.9	-1.5652	0.00018314	0.04102	1929	10444890	POF00070.1	428	2.7e-39	protein src2 [Quercus suber]	--	--	--	--	--	--	--	--	--	--	--	--	--	PF00168	C2 domain	--	--	GO:0005515	protein binding	--	--	--	--
Cluster-1760.0	0	13.1395	-6.341	0.00018389	0.041044	1007	--	--	--	--	--	KY123267.1	KY123267	1007	0	Homo sapiens haplogroup U5b1-T16189C mitochondrion, complete genome	--	--	--	--	P03891	470	8.5e-46	NADH-ubiquinone oxidoreductase chain 2 OS=Homo sapiens GN=MT-ND2 PE=1 SV=2	--	--	--	--	--	--	--	--	--	--
Cluster-24085.63054	31.5747	165.167	-2.3933	0.00018404	0.041044	617	--	--	--	--	--	--	--	--	--	--	--	--	--	--	--	--	--	--	--	--	--	--	--	--	--	--	--	--
Cluster-24085.19085	295.909	1294.75	-2.1302	0.00018764	0.041758	1259	4297983	XP_010266309.1	322	3.4e-27	PREDICTED: uncharacterized protein LOC104603845 [Nelumbo nucifera]	--	--	--	--	--	--	--	--	--	--	--	--	--	--	--	--	--	--	--	--	--	--	--
Cluster-24085.53345	152.618	48.3214	1.6518	0.00018945	0.042071	1951	4663266	XP_010910730.1	143	3e-06	PREDICTED: DNA polymerase zeta catalytic subunit-like [Elaeis guineensis]	--	--	--	--	--	--	--	--	--	Q766Z3	129	5.7e-06	DNA polymerase zeta catalytic subunit OS=Arabidopsis thaliana GN=REV3 PE=2 SV=1	--	--	--	--	--	--	--	--	--	--
Cluster-24085.63360	8.81083	54.2834	-2.632	0.00019176	0.042494	2749	--	--	--	--	--	--	--	--	--	--	--	--	--	--	--	--	--	--	--	--	--	--	--	--	--	--	--	--
Cluster-24085.66840	691.78	129.331	2.4189	0.00019326	0.042734	3983	4284501	XP_010248736.1	573	8.5e-56	PREDICTED: BTB..POZ and TAZ domain-containing protein 1 [Nelumbo nucifera]	XM_002511230.2	XM_002511230	45	2.28838e-11	PREDICTED: Ricinus communis BTB/POZ and TAZ domain-containing protein 1 (LOC8278242), mRNA	--	--	--	--	Q9FMK7	467	7.5e-45	BTB/POZ and TAZ domain-containing protein 1 OS=Arabidopsis thaliana GN=BT1 PE=1 SV=1	PF02135//PF00651	TAZ zinc finger//BTB/POZ domain	GO:0042967//GO:0006355	acyl-carrier-protein biosynthetic process//regulation of transcription, DNA-templated	GO:0003712//GO:0005515//GO:0008270//GO:0004402	transcription cofactor activity//protein binding//zinc ion binding//histone acetyltransferase activity	GO:0005634//GO:0005667//GO:0000123	nucleus//transcription factor complex//histone acetyltransferase complex	--	--
Cluster-24085.34074	114.72	13.672	3.0507	0.00019511	0.043052	1051	--	--	--	--	--	--	--	--	--	--	--	--	--	--	--	--	--	--	PF05431	Insecticidal Crystal Toxin, P42	GO:0009405	pathogenesis	--	--	--	--	--	--
Cluster-24085.71305	0.942986	32.3226	-5.1495	0.00019568	0.043086	477	--	--	--	--	--	XM_009399339.2	XM_009399339	52	3.30105e-16	PREDICTED: Musa acuminata subsp. malaccensis flowering time control protein FY (LOC103982418), transcript variant X3, mRNA	--	--	--	--	--	--	--	--	PF06988	NifT/FixU protein	GO:0009399	nitrogen fixation	--	--	--	--	--	--
Cluster-24085.10015	79.2831	21.8824	1.853	0.00019695	0.043274	2522	--	--	--	--	--	--	--	--	--	--	--	--	--	--	--	--	--	--	--	--	--	--	--	--	--	--	--	--
Cluster-16936.0	33.8979	3.37095	3.3437	0.00020231	0.044266	1206	4297466	XP_010265671.1	334	1.3e-28	PREDICTED: zinc finger protein 1-like [Nelumbo nucifera]	--	--	--	--	--	--	--	--	--	Q39262	204	7.1e-15	Zinc finger protein 3 OS=Arabidopsis thaliana GN=ZFP3 PE=2 SV=1	PF13912//PF00096	C2H2-type zinc finger//Zinc finger, C2H2 type	--	--	GO:0046872	metal ion binding	--	--	--	--
Cluster-24085.64821	2.90561	29.0939	-3.3309	0.00020199	0.044266	1370	--	--	--	--	--	--	--	--	--	--	--	--	--	--	--	--	--	--	--	--	--	--	--	--	--	--	--	--
Cluster-24085.42190	1502.09	536.451	1.4859	0.00020917	0.045479	2263	9694481	PIA62472.1	1010	1e-106	hypothetical protein AQUCO_00200465v1 [Aquilegia coerulea]	XM_009390767.2	XM_009390767	75	2.71689e-28	PREDICTED: Musa acuminata subsp. malaccensis protein NRT1/ PTR FAMILY 2.13-like (LOC103975713), mRNA	--	--	--	--	Q8RX77	828	5.9e-87	Protein NRT1/ PTR FAMILY 2.13 OS=Arabidopsis thaliana GN=NPF2.13 PE=1 SV=1	PF07690//PF00854	Major Facilitator Superfamily//POT family	GO:0006810//GO:0055085	transport//transmembrane transport	GO:0005215	transporter activity	GO:0016021//GO:0016020	integral component of membrane//membrane	--	--
Cluster-24085.56118	49.6576	1694.45	-5.0927	0.00020898	0.045479	2254	1857065	AFK36698.1	175	6.8e-10	unknown [Lotus japonicus]	--	--	--	--	--	--	--	--	--	Q0V7X4	155	6.4e-09	Transcription factor FER-LIKE IRON DEFICIENCY-INDUCED TRANSCRIPTION FACTOR OS=Arabidopsis thaliana GN=FIT PE=1 SV=1	--	--	--	--	--	--	--	--	--	--
Cluster-24085.60574	10.5597	55.8016	-2.3938	0.00020915	0.045479	492	10430083	POE85262.1	275	3.8e-22	dna-directed rna polymerase iii subunit rpc4 [Quercus suber]	--	--	--	--	--	K03026	RPC4, POLR3D	DNA-directed RNA polymerase III subunit RPC4	http://www.genome.jp/dbget-bin/www_bget?ko:K03026	--	--	--	--	PF05132//PF00367//PF13499//PF13202//PF13405//PF00036//PF13833	RNA polymerase III RPC4//phosphotransferase system, EIIB//EF-hand domain pair//EF hand//EF-hand domain//EF hand//EF-hand domain pair	GO:0006144//GO:0006206//GO:0006351//GO:0008643//GO:0006383	purine nucleobase metabolic process//pyrimidine nucleobase metabolic process//transcription, DNA-templated//carbohydrate transport//transcription from RNA polymerase III promoter	GO:0003899//GO:0008982//GO:0005509//GO:0003677	DNA-directed RNA polymerase activity//protein-N(PI)-phosphohistidine-sugar phosphotransferase activity//calcium ion binding//DNA binding	GO:0005666//GO:0005730//GO:0009357	DNA-directed RNA polymerase III complex//nucleolus//protein-N(PI)-phosphohistidine-sugar phosphotransferase complex	--	--
Cluster-24085.12078	92.9547	570.688	-2.6203	0.00021025	0.045523	2932	7713036	XP_010910436.2	2517	2.4e-281	PREDICTED: receptor like protein kinase S.2 [Elaeis guineensis]	--	--	--	--	--	--	--	--	--	O48837	2128	1.4e-237	Receptor like protein kinase S.2 OS=Arabidopsis thaliana GN=LECRKS2 PE=2 SV=2	PF07714//PF00069	Protein tyrosine kinase//Protein kinase domain	GO:0006468	protein phosphorylation	GO:0004672//GO:0005524	protein kinase activity//ATP binding	--	--	--	--
Cluster-24085.37547	51.8494	3.66924	3.8728	0.00021011	0.045523	1052	--	--	--	--	--	--	--	--	--	--	--	--	--	--	--	--	--	--	--	--	--	--	--	--	--	--	--	--
Cluster-24085.15640	574.993	2101.26	-1.8699	0.00021078	0.045543	2641	4312746	XP_010247282.1	322	7.2e-27	PREDICTED: uncharacterized protein LOC104590351 [Nelumbo nucifera]	--	--	--	--	--	--	--	--	--	--	--	--	--	PF01405	Photosystem II reaction centre T protein	GO:0015979	photosynthesis	--	--	GO:0009523//GO:0009539//GO:0016020	photosystem II//photosystem II reaction center//membrane	--	--
Cluster-24085.55257	0.27287	16.4504	-5.7036	0.00021184	0.045678	520	--	--	--	--	--	XM_002524989.2	XM_002524989	39	6.10302e-09	PREDICTED: Ricinus communis uroporphyrinogen decarboxylase 1, chloroplastic (LOC8264773), transcript variant X1, mRNA	--	--	--	--	--	--	--	--	--	--	--	--	--	--	--	--	--	--
Cluster-24085.41787	436.624	90.3528	2.2728	0.00021317	0.045869	2355	6839554	XP_017215701.1	376	3.5e-33	PREDICTED: homeobox-leucine zipper protein HAT22-like isoform X1 [Daucus carota subsp. sativus]	XM_006837267.2	XM_006837267	47	1.03936e-12	PREDICTED: Amborella trichopoda homeobox-leucine zipper protein HAT4 (LOC18428230), mRNA	K09338	HD-ZIP	homeobox-leucine zipper protein	http://www.genome.jp/dbget-bin/www_bget?ko:K09338	P46604	327	7.6e-29	Homeobox-leucine zipper protein HAT22 OS=Arabidopsis thaliana GN=HAT22 PE=1 SV=1	PF00046//PF05920	Homeobox domain//Homeobox KN domain	GO:0006355	regulation of transcription, DNA-templated	GO:0003677	DNA binding	--	--	--	--
Cluster-13418.0	14.6365	111.483	-2.935	0.00021396	0.045944	1710	10647799	XP_023929438.1	288	4.1e-23	uncharacterized protein LOC112040769 [Quercus suber]	--	--	--	--	--	--	--	--	--	--	--	--	--	PF02070	Neuromedin U	GO:0006940	regulation of smooth muscle contraction	--	--	--	--	--	--
Cluster-24085.39018	182.32	46.258	1.972	0.0002167	0.046437	1754	--	--	--	--	--	EF380353.1	EF380353	88	1.2448e-35	Dioscorea elephantipes chloroplast, complete genome	--	--	--	--	--	--	--	--	--	--	--	--	--	--	--	--	--	--
Cluster-24085.63848	0	16.1404	-6.6418	0.00021767	0.046548	570	--	--	--	--	--	--	--	--	--	--	--	--	--	--	--	--	--	--	--	--	--	--	--	--	--	--	--	--
Cluster-2104.0	0	11.4169	-6.1419	0.00021908	0.046563	682	1474703	BAJ91591.1	856	2.2e-89	predicted protein [Hordeum vulgare subsp. vulgare]	AK232980.1	AK232980	682	0	Sus scrofa mRNA, clone:LVRM10061H09, expressed in liver	K02995	RP-S8e, RPS8	small subunit ribosomal protein S8e	http://www.genome.jp/dbget-bin/www_bget?ko:K02995	P62243	1101	3.9e-119	40S ribosomal protein S8 OS=Rattus norvegicus GN=Rps8 PE=1 SV=2	--	--	--	--	--	--	--	--	KOG3283	40S ribosomal protein S8
Cluster-24085.38984	518.211	3010.36	-2.5382	0.00021839	0.046563	332	--	--	--	--	--	--	--	--	--	--	--	--	--	--	P49329	167	3.8e-11	Mannose-specific lectin OS=Aloe arborescens PE=1 SV=1	PF00408	Phosphoglucomutase/phosphomannomutase, C-terminal domain	GO:0071704	organic substance metabolic process	GO:0016868	intramolecular transferase activity, phosphotransferases	--	--	--	--
Cluster-24085.52651	138.406	457.306	-1.7247	0.00021866	0.046563	1849	4881216	XP_011629237.1	649	6.1e-65	patatin-like protein 2 [Amborella trichopoda]	--	--	--	--	--	--	--	--	--	O48723	597	2.9e-60	Patatin-like protein 2 OS=Arabidopsis thaliana GN=PLP2 PE=1 SV=1	PF01734//PF07834	Patatin-like phospholipase//RanGAP1 C-terminal domain	GO:0006629//GO:0007165	lipid metabolic process//signal transduction	GO:0005096	GTPase activator activity	--	--	--	--
Cluster-15512.1	0	12.7646	-6.299	0.00022033	0.046732	1059	9791632	XP_022860164.1	192	3.4e-12	glycine-rich protein 2 [Olea europaea var. sylvestris]	NM_004559.4	NM_004559	1050	0	Homo sapiens Y-box binding protein 1 (YBX1), transcript variant 1, mRNA	K09250	CNBP	cellular nucleic acid-binding protein	http://www.genome.jp/dbget-bin/www_bget?ko:K09250	P62960	816	6.8e-86	Nuclease-sensitive element-binding protein 1 OS=Mus musculus GN=Ybx1 PE=1 SV=3	PF00313	'Cold-shock' DNA-binding domain	GO:0006355	regulation of transcription, DNA-templated	GO:0003677	DNA binding	--	--	KOG3070	Predicted RNA-binding protein containing PIN domain and invovled in translation or RNA processing
Cluster-24085.37549	35.1341	5.24524	2.7561	0.00022199	0.046893	863	--	--	--	--	--	--	--	--	--	--	--	--	--	--	--	--	--	--	--	--	--	--	--	--	--	--	--	--
Cluster-24085.56646	7.84389	38.5154	-2.2961	0.00022168	0.046893	421	--	--	--	--	--	--	--	--	--	--	--	--	--	--	--	--	--	--	--	--	--	--	--	--	--	--	--	--
Cluster-24085.37187	1617.71	4746.56	-1.5531	0.00022736	0.04793	1862	4717935	XP_011098289.1	307	2.8e-25	early nodulin-like protein 1 [Sesamum indicum]	XM_011099987.1	XM_011099987	35	3.83797e-06	PREDICTED: Sesamum indicum early nodulin-like protein 1 (LOC105176982), mRNA	--	--	--	--	Q9T076	245	1.9e-19	Early nodulin-like protein 2 OS=Arabidopsis thaliana GN=At4g27520 PE=1 SV=1	PF02298	Plastocyanin-like domain	GO:0006118	obsolete electron transport	GO:0009055	electron carrier activity	--	--	--	--
Cluster-24085.65408	80.003	12.6747	2.6642	0.00023218	0.048847	1533	--	--	--	--	--	--	--	--	--	--	--	--	--	--	--	--	--	--	--	--	--	--	--	--	--	--	--	--
Cluster-24085.13238	154.737	348.478	-1.173	0.00023452	0.049239	2629	4281136	XP_010250009.1	575	3.3e-56	PREDICTED: uncharacterized protein LOC104592364 [Nelumbo nucifera]	--	--	--	--	--	--	--	--	--	--	--	--	--	--	--	--	--	--	--	--	--	--	--
Cluster-24085.34399	98.8535	4.99122	4.3181	0.00023853	0.04998	2176	3802690	KFK44297.1	932	1.1e-97	hypothetical protein AALP_AA1G239700 [Arabis alpina]	--	--	--	--	--	--	--	--	--	P20825	346	4.4e-31	Retrovirus-related Pol polyprotein from transposon 297 OS=Drosophila melanogaster GN=pol PE=3 SV=1	PF00075	RNase H	GO:0051252	regulation of RNA metabolic process	GO:0003676//GO:0004523	nucleic acid binding//RNA-DNA hybrid ribonuclease activity	--	--	--	--

## Sheet: Additional Table 5
Additional Table 5. Differentially expressed genes in Asarum leaves grown under 50% and 28% sunlight conditions
gene_id	L2_readcount	L3_readcount	log2FoldChange	pval	padj	Gene Length	NR GI	NR ID	NR Score	NR Evalue	NR Description	NT GI	NT ID	NT Score	NT Evalue	NT Description	KO ID	KO Name	KO Description	Http Link	Swissprot ID	Swissprot Score	Swissprot Evalue	Swissprot Description	PFAM ID	PFAM description	Gene Ontology Biological Pathway	BP Description	Gene Ontology Molecular Function	MF Description	Gene Ontology Cellular Component	CC Description	KOG ID	KOG Description
Cluster-24085.33630	2.66315	176.294	-6.1094	1.3405e-18	1.3899e-13	1482	4612871	XP_010912600.1	279	3.9e-22	PREDICTED: probable indole-3-pyruvate monooxygenase YUCCA10 [Elaeis guineensis]	--	--	--	--	--	K11816	YUCCA	indole-3-pyruvate monooxygenase	http://www.genome.jp/dbget-bin/www_bget?ko:K11816	Q9FVQ0	235	2.2e-18	Probable indole-3-pyruvate monooxygenase YUCCA10 OS=Arabidopsis thaliana GN=YUC10 PE=2 SV=1	--	--	--	--	--	--	--	--	--	--
Cluster-24085.21109	3.73373	176.671	-5.5611	4.9188e-16	2.108e-11	3683	--	--	--	--	--	--	--	--	--	--	--	--	--	--	--	--	--	--	--	--	--	--	--	--	--	--	--	--
Cluster-24085.50302	538.239	77.2003	2.8022	6.0992e-16	2.108e-11	460	--	--	--	--	--	--	--	--	--	--	--	--	--	--	--	--	--	--	--	--	--	--	--	--	--	--	--	--
Cluster-24085.3384	0	27308.5	-30	1.6034e-14	4.1564e-10	2274	--	--	--	--	--	--	--	--	--	--	--	--	--	--	--	--	--	--	PF04277	Oxaloacetate decarboxylase, gamma chain	GO:0006525//GO:0006090//GO:0006560//GO:0071436//GO:0006814	arginine metabolic process//pyruvate metabolic process//proline metabolic process//sodium ion export//sodium ion transport	GO:0015081//GO:0008948	sodium ion transmembrane transporter activity//oxaloacetate decarboxylase activity	GO:0016020	membrane	--	--
Cluster-24085.10997	30371.5	0	29.791	2.4289e-14	5.0369e-10	4729	--	--	--	--	--	AB073148.2	AB073148	1812	0	Cycas necrotic stunt virus PP2 gene for polyprotien 2, complete cds	--	--	--	--	Q8QVU9	5083	0	RNA2 polyprotein OS=Cycas necrotic stunt virus PE=1 SV=2	PF03689//PF03688//PF11857//PF05434//PF03391	Nepovirus coat protein, N-terminal domain//Nepovirus coat protein, C-terminal domain//Domain of unknown function (DUF3377)//TMEM9//Nepovirus coat protein, central domain	--	--	GO:0005198//GO:0004222	structural molecule activity//metalloendopeptidase activity	GO:0016021//GO:0019028	integral component of membrane//viral capsid	--	--
Cluster-24085.12486	37.8402	623.582	-4.0405	6.2396e-14	1.0783e-09	1006	7352288	XP_018830708.1	464	9.4e-44	PREDICTED: dehydration-responsive element-binding protein 1D [Juglans regia]	XM_008244301.1	XM_008244301	47	4.3533e-13	PREDICTED: Prunus mume dehydration-responsive element-binding protein 3 (LOC103340845), mRNA	K09286	EREBP	EREBP-like factor	http://www.genome.jp/dbget-bin/www_bget?ko:K09286	Q9FJ93	378	4e-35	Dehydration-responsive element-binding protein 1D OS=Arabidopsis thaliana GN=DREB1D PE=2 SV=1	PF00847	AP2 domain	GO:0006355	regulation of transcription, DNA-templated	GO:0003700	transcription factor activity, sequence-specific DNA binding	GO:0005667	transcription factor complex	--	--
Cluster-24085.18939	0	140.892	-9.6601	3.2154e-13	3.9748e-09	840	--	--	--	--	--	--	--	--	--	--	--	--	--	--	--	--	--	--	--	--	--	--	--	--	--	--	--	--
Cluster-24085.25739	98.0108	618.39	-2.66	3.0379e-13	3.9748e-09	1198	4281400	XP_010253019.1	519	4.7e-50	PREDICTED: uncharacterized protein LOC104594432 [Nelumbo nucifera]	XM_009396373.2	XM_009396373	52	8.66352e-16	PREDICTED: Musa acuminata subsp. malaccensis uncharacterized LOC103980088 (LOC103980088), mRNA	--	--	--	--	--	--	--	--	--	--	--	--	--	--	--	--	--	--
Cluster-24085.61164	1.9481	98.5346	-5.5423	3.7533e-13	3.9748e-09	1280	4719015	XP_011099750.1	517	8.5e-50	phosphatidylinositol 4-kinase beta 1 [Sesamum indicum]	XM_002274446.2	XM_002274446	124	8.76405e-56	PREDICTED: Vitis vinifera phosphatidylinositol 4-kinase beta 1-like (LOC100250628), transcript variant X2, mRNA	K19801	PI4KB	phosphatidylinositol 4-kinase B	http://www.genome.jp/dbget-bin/www_bget?ko:K19801	Q9FMJ0	440	3.3e-42	Phosphatidylinositol 4-kinase beta 1 OS=Arabidopsis thaliana GN=PI4KB1 PE=1 SV=1	--	--	--	--	--	--	--	--	--	--
Cluster-24085.69602	1.56199	114.713	-6.1945	3.8335e-13	3.9748e-09	2161	10157909	XP_023543544.1	230	2.7e-16	uncharacterized protein LOC111803398 [Cucurbita pepo subsp. pepo]	--	--	--	--	--	--	--	--	--	--	--	--	--	--	--	--	--	--	--	--	--	--	--
Cluster-24085.18938	0	98.9416	-9.1502	6.6374e-13	6.2564e-09	1089	--	--	--	--	--	--	--	--	--	--	--	--	--	--	--	--	--	--	PF09398	FOP N terminal dimerisation domain	GO:0034453	microtubule anchoring	--	--	GO:0005815	microtubule organizing center	--	--
Cluster-24085.66377	115.49	1310.16	-3.5059	6.7486e-12	5.8312e-08	1243	6310116	XP_016163641.1	1024	1.3e-108	protein EXORDIUM [Arachis ipaensis]	XM_010061728.2	XM_010061728	150	2.99421e-70	PREDICTED: Eucalyptus grandis protein EXORDIUM (LOC104447973), mRNA	--	--	--	--	Q9ZPE7	946	6.7e-101	Protein EXORDIUM OS=Arabidopsis thaliana GN=EXO PE=2 SV=1	--	--	--	--	--	--	--	--	--	--
Cluster-24085.14375	579.771	5825.66	-3.329	1.1581e-11	9.2371e-08	2180	--	--	--	--	--	XM_003522219.3	XM_003522219	109	3.28913e-47	PREDICTED: Glycine max putative nuclease HARBI1 (LOC100809836), mRNA	--	--	--	--	Q96MB7	239	1.1e-18	Putative nuclease HARBI1 OS=Homo sapiens GN=HARBI1 PE=1 SV=1	PF14984//PF04827	CD24 protein//Plant transposon protein	GO:0007155	cell adhesion	GO:0016788	hydrolase activity, acting on ester bonds	--	--	--	--
Cluster-24085.27452	0.952109	88.3813	-6.5549	1.4652e-11	1.0851e-07	675	8225339	XP_020246344.1	144	8e-07	cytochrome b5-like [Asparagus officinalis]	XM_012978080.1	XM_012978080	37	1.04126e-07	PREDICTED: Erythranthe guttatus cytochrome b5 (LOC105954412), mRNA	--	--	--	--	--	--	--	--	--	--	--	--	--	--	--	--	--	--
Cluster-24085.2852	0.609877	212.066	-8.4111	1.9764e-11	1.2808e-07	3549	7254234	AOY34392.1	270	1e-20	transcription factor BHLH021, partial [Vaccinium corymbosum]	XM_016018705.1	XM_016018705	96	9.08227e-40	PREDICTED: Ziziphus jujuba transcription factor bHLH143-like (LOC107411163), transcript variant X2, mRNA	--	--	--	--	--	--	--	--	PF06026//PF01749//PF00010	Ribose 5-phosphate isomerase A (phosphoriboisomerase A)//Importin beta binding domain//Helix-loop-helix DNA-binding domain	GO:0015031//GO:0006098//GO:0009052//GO:0006606//GO:0015976	protein transport//pentose-phosphate shunt//pentose-phosphate shunt, non-oxidative branch//protein import into nucleus//carbon utilization	GO:0004751//GO:0008565//GO:0046983	ribose-5-phosphate isomerase activity//protein transporter activity//protein dimerization activity	GO:0005737//GO:0005634	cytoplasm//nucleus	--	--
Cluster-24085.42484	153.333	19.2534	2.9879	1.8923e-11	1.2808e-07	2198	--	--	--	--	--	XM_016325536.1	XM_016325536	56	9.62165e-18	PREDICTED: Arachis ipaensis calcium/calmodulin-regulated receptor-like kinase 2 (LOC107623326), transcript variant X3, mRNA	--	--	--	--	--	--	--	--	--	--	--	--	--	--	--	--	--	--
Cluster-24085.24387	69.1685	0	8.5106	3.9119e-11	2.1348e-07	549	--	--	--	--	--	--	--	--	--	--	--	--	--	--	--	--	--	--	--	--	--	--	--	--	--	--	--	--
Cluster-24085.41307	27.0434	185.481	-2.7794	3.8609e-11	2.1348e-07	1930	8689407	OVA14234.1	222	2.1e-15	Multi antimicrobial extrusion protein [Macleaya cordata]	--	--	--	--	--	K03327	TC.MATE, SLC47A, norM, mdtK, dinF	multidrug resistance protein, MATE family	http://www.genome.jp/dbget-bin/www_bget?ko:K03327	Q9M0M2	153	9.3e-09	ABC transporter B family member 9 OS=Arabidopsis thaliana GN=ABCB9 PE=3 SV=2	PF00664	ABC transporter transmembrane region	GO:0006810//GO:0055085	transport//transmembrane transport	GO:0005524//GO:0042626	ATP binding//ATPase activity, coupled to transmembrane movement of substances	GO:0016021	integral component of membrane	--	--
Cluster-24085.59	98.8231	10.6516	3.2164	3.6086e-11	2.1348e-07	549	8675628	OVA00455.1	148	2.2e-07	Protein of unknown function DUF761 [Macleaya cordata]	--	--	--	--	--	--	--	--	--	--	--	--	--	--	--	--	--	--	--	--	--	--	--
Cluster-24085.27363	114.233	10.1	3.4889	5.5657e-11	2.8854e-07	1398	9863055	XP_022988945.1	227	3.9e-16	chromatin remodeling protein EBS-like [Cucurbita maxima]	--	--	--	--	--	--	--	--	--	--	--	--	--	PF01426//PF15050	BAH domain//SCIMP protein	--	--	GO:0003682	chromatin binding	GO:0097197//GO:0001772//GO:0000785//GO:0016021	tetraspanin-enriched microdomain//immunological synapse//chromatin//integral component of membrane	--	--
Cluster-24085.10528	211.531	1298.89	-2.6188	6.0516e-11	2.9879e-07	1150	8688607	OVA13434.1	600	1.8e-59	zinc finger protein [Macleaya cordata]	XM_008392399.2	XM_008392399	66	1.37035e-23	PREDICTED: Malus x domestica RING-H2 finger protein ATL2-like (LOC103452863), mRNA	--	--	--	--	Q8L9T5	474	3.3e-46	RING-H2 finger protein ATL2 OS=Arabidopsis thaliana GN=ATL2 PE=2 SV=2	PF17123//PF00097//PF00628//PF11789//PF13639//PF14634//PF12906//PF12861//PF12678	RING-like zinc finger//Zinc finger, C3HC4 type (RING finger)//PHD-finger//Zinc-finger of the MIZ type in Nse subunit//Ring finger domain//zinc-RING finger domain//RING-variant domain//Anaphase-promoting complex subunit 11 RING-H2 finger//RING-H2 zinc finger	GO:0016567	protein ubiquitination	GO:0046872//GO:0005515//GO:0004842//GO:0008270	metal ion binding//protein binding//ubiquitin-protein transferase activity//zinc ion binding	GO:0005680	anaphase-promoting complex	--	--
Cluster-24085.21599	95.7787	828.34	-3.1149	7.6971e-11	3.6277e-07	1235	--	--	--	--	--	XM_010543559.1	XM_010543559	42	3.23791e-10	PREDICTED: Tarenaya hassleriana uncharacterized LOC104815238 (LOC104815238), mRNA	--	--	--	--	--	--	--	--	--	--	--	--	--	--	--	--	--	--
Cluster-24085.7372	213.581	34.4525	2.6401	8.8154e-11	3.9741e-07	2080	10699968	XP_023923745.1	1901	4.5e-210	cytochrome P450 90A1-like [Quercus suber]	XM_012237423.1	XM_012237423	201	2.25849e-98	PREDICTED: Jatropha curcas abscisic acid 8'-hydroxylase 1-like (LOC105650507), mRNA	--	--	--	--	Q949P1	556	1.9e-55	Abscisic acid 8'-hydroxylase 1 OS=Arabidopsis thaliana GN=CYP707A1 PE=2 SV=1	PF00067	Cytochrome P450	GO:0055114	oxidation-reduction process	GO:0005506//GO:0016705//GO:0020037	iron ion binding//oxidoreductase activity, acting on paired donors, with incorporation or reduction of molecular oxygen//heme binding	--	--	--	--
Cluster-24085.1987	21.3453	305.581	-3.8493	1.911e-10	8.2558e-07	988	4294486	XP_010261769.1	477	2.9e-45	PREDICTED: ethylene-responsive transcription factor ERF017-like [Nelumbo nucifera]	XM_008649011.1	XM_008649011	70	6.99943e-26	PREDICTED: Zea mays ethylene-responsive transcription factor ERF017-like (LOC103628889), mRNA	--	--	--	--	Q84QC2	374	1.1e-34	Ethylene-responsive transcription factor ERF017 OS=Arabidopsis thaliana GN=ERF017 PE=2 SV=1	PF00847	AP2 domain	GO:0006355	regulation of transcription, DNA-templated	GO:0003700	transcription factor activity, sequence-specific DNA binding	GO:0005667	transcription factor complex	--	--
Cluster-24085.59335	38.3941	484.307	-3.6625	2.2514e-10	9.3375e-07	1389	--	--	--	--	--	--	--	--	--	--	--	--	--	--	--	--	--	--	--	--	--	--	--	--	--	--	--	--
Cluster-24085.34891	43.3155	453.929	-3.393	5.0091e-10	1.9976e-06	2456	8225133	XP_020246111.1	1375	5.3e-149	5'-3' exoribonuclease 2-like [Asparagus officinalis]	XM_016114365.1	XM_016114365	89	4.87091e-36	PREDICTED: Arachis duranensis 5'-3' exoribonuclease 3 (LOC107493263), transcript variant X2, mRNA	K12619	XRN2, RAT1	5'-3' exoribonuclease 2	http://www.genome.jp/dbget-bin/www_bget?ko:K12619	Q9FQ03	1162	1.2e-125	5'-3' exoribonuclease 3 OS=Arabidopsis thaliana GN=XRN3 PE=2 SV=1	PF03159//PF09061//PF16987	XRN 5'-3' exonuclease N-terminus//Stirrup//KIX domain	GO:0006355	regulation of transcription, DNA-templated	GO:0003676//GO:0003712//GO:0016788//GO:0004527	nucleic acid binding//transcription cofactor activity//hydrolase activity, acting on ester bonds//exonuclease activity	GO:0005667	transcription factor complex	KOG2044	5'-3' exonuclease HKE1/RAT1
Cluster-24085.17619	425.401	2948.1	-2.7933	1.4623e-09	5.6157e-06	1552	4292203	XP_010258783.1	399	5e-36	PREDICTED: ethylene-responsive transcription factor 5 [Nelumbo nucifera]	XM_018975669.1	XM_018975669	56	6.75325e-18	PREDICTED: Juglans regia ethylene-responsive transcription factor 5-like (LOC108998909), mRNA	K09286	EREBP	EREBP-like factor	http://www.genome.jp/dbget-bin/www_bget?ko:K09286	O80341	342	9.1e-31	Ethylene-responsive transcription factor 5 OS=Arabidopsis thaliana GN=ERF5 PE=2 SV=1	PF09238//PF00847	Interleukin-4 receptor alpha chain, N-terminal//AP2 domain	GO:0007165//GO:0002532//GO:0006355	signal transduction//production of molecular mediator involved in inflammatory response//regulation of transcription, DNA-templated	GO:0004896//GO:0003700	cytokine receptor activity//transcription factor activity, sequence-specific DNA binding	GO:0016021//GO:0005667	integral component of membrane//transcription factor complex	--	--
Cluster-24085.17172	56.3634	601.458	-3.4198	2.571e-09	9.5207e-06	1651	4290943	XP_010257113.1	1070	8.3e-114	PREDICTED: uncharacterized protein LOC104597338 [Nelumbo nucifera]	--	--	--	--	--	--	--	--	--	--	--	--	--	--	--	--	--	--	--	--	--	--	--
Cluster-24085.18159	42.5112	0	7.8089	3.5841e-09	1.2815e-05	1130	--	--	--	--	--	--	--	--	--	--	--	--	--	--	--	--	--	--	--	--	--	--	--	--	--	--	--	--
Cluster-24085.21290	435.046	1867.08	-2.1018	7.9425e-09	2.7451e-05	1290	4304783	XP_010275423.1	518	6.6e-50	PREDICTED: ethylene-responsive transcription factor ERF105-like [Nelumbo nucifera]	AB354581.1	AB354581	72	7.12557e-27	Daucus carota DcERF1 mRNA for transcription factor DcERF1, complete cds	K09286	EREBP	EREBP-like factor	http://www.genome.jp/dbget-bin/www_bget?ko:K09286	Q9LW48	386	6e-36	Ethylene-responsive transcription factor 5 OS=Nicotiana sylvestris GN=ERF5 PE=2 SV=1	PF00847	AP2 domain	GO:0006355	regulation of transcription, DNA-templated	GO:0003700	transcription factor activity, sequence-specific DNA binding	GO:0005667	transcription factor complex	--	--
Cluster-24085.2466	45.7684	231.178	-2.34	9.537e-09	3.1898e-05	1134	2452418	AGX01523.1	1048	2e-111	FRUITFULL-like protein, partial [Asarum europaeum]	AJ419956.2	AJ419956	828	0	Asarum caudigerum partial mRNA for putative MADS600 protein	K09264	K09264	MADS-box transcription factor, plant	http://www.genome.jp/dbget-bin/www_bget?ko:K09264	Q10CQ1	746	9.5e-78	MADS-box transcription factor 14 OS=Oryza sativa subsp. japonica GN=MADS14 PE=1 SV=2	PF09074//PF06005//PF01486//PF00319	Mer2//Protein of unknown function (DUF904)//K-box region//SRF-type transcription factor (DNA-binding and dimerisation domain)	GO:0043093//GO:0006355//GO:0007131//GO:0000917	FtsZ-dependent cytokinesis//regulation of transcription, DNA-templated//reciprocal meiotic recombination//barrier septum assembly	GO:0003700//GO:0046983//GO:0003677	transcription factor activity, sequence-specific DNA binding//protein dimerization activity//DNA binding	GO:0005667//GO:0005737//GO:0005634//GO:0000794	transcription factor complex//cytoplasm//nucleus//condensed nuclear chromosome	--	--
Cluster-12212.0	9.44507	130.866	-3.7929	1.1537e-08	3.7381e-05	820	--	--	--	--	--	--	--	--	--	--	--	--	--	--	--	--	--	--	--	--	--	--	--	--	--	--	--	--
Cluster-24085.60575	289.336	2435.51	-3.0739	1.2518e-08	3.868e-05	2731	4648861	XP_010940811.1	528	9.7e-51	PREDICTED: mechanosensitive ion channel protein 10-like isoform X1 [Elaeis guineensis]	--	--	--	--	--	K22048	MSL4S	mechanosensitive ion channel protein 4/5/6/7/8/9/10	http://www.genome.jp/dbget-bin/www_bget?ko:K22048	Q9LYG9	413	9.4e-39	Mechanosensitive ion channel protein 10 OS=Arabidopsis thaliana GN=MSL10 PE=1 SV=1	PF00404//PF13499//PF13202//PF00036//PF00540//PF13833//PF12763//PF13405//PF00924//PF10591	Dockerin type I repeat//EF-hand domain pair//EF hand//EF hand//gag gene protein p17 (matrix protein)//EF-hand domain pair//Cytoskeletal-regulatory complex EF hand//EF-hand domain//Mechanosensitive ion channel//Secreted protein acidic and rich in cysteine Ca binding region	GO:0005975//GO:0055085//GO:0007165	carbohydrate metabolic process//transmembrane transport//signal transduction	GO:0004553//GO:0005198//GO:0005515//GO:0005509	hydrolase activity, hydrolyzing O-glycosyl compounds//structural molecule activity//protein binding//calcium ion binding	GO:0005578//GO:0016020	proteinaceous extracellular matrix//membrane	--	--
Cluster-24085.70786	117.986	1020.6	-3.1141	1.2684e-08	3.868e-05	736	1316105	CBI20461.3	419	1.1e-38	unnamed protein product, partial [Vitis vinifera]	XM_011032619.1	XM_011032619	89	1.41383e-36	PREDICTED: Populus euphratica calcium-binding protein PBP1-like (LOC105130216), mRNA	K16465	CETN1	centrin-1	http://www.genome.jp/dbget-bin/www_bget?ko:K16465	Q9ZPX9	306	6.5e-27	Calcium-binding protein KIC OS=Arabidopsis thaliana GN=KIC PE=1 SV=2	PF00036//PF13833//PF12763	EF hand//EF-hand domain pair//Cytoskeletal-regulatory complex EF hand	--	--	GO:0005515//GO:0005509	protein binding//calcium ion binding	--	--	KOG0028	Ca2+-binding protein (centrin/caltractin), EF-Hand superfamily protein
Cluster-24085.20260	162.77	1095.38	-2.7511	1.6705e-08	4.8725e-05	1200	11016115	PSS31480.1	392	2.5e-35	Zinc finger protein [Actinidia chinensis var. chinensis]	XM_010067604.2	XM_010067604	56	5.18624e-18	PREDICTED: Eucalyptus grandis zinc finger protein ZAT10 (LOC104453096), mRNA	--	--	--	--	Q96289	324	8.6e-29	Zinc finger protein ZAT10 OS=Arabidopsis thaliana GN=ZAT10 PE=2 SV=1	PF00096//PF13912//PF13465	Zinc finger, C2H2 type//C2H2-type zinc finger//Zinc-finger double domain	--	--	GO:0046872	metal ion binding	--	--	--	--
Cluster-24085.61707	20.8355	177.311	-3.0682	1.6917e-08	4.8725e-05	1161	3727472	XP_008781805.1	147	6.2e-07	PREDICTED: uncharacterized protein LOC103701509 [Phoenix dactylifera]	--	--	--	--	--	--	--	--	--	--	--	--	--	PF09606//PF08039	ARC105 or Med15 subunit of Mediator complex non-fungal//Mitochondrial proteolipid	GO:0006357	regulation of transcription from RNA polymerase II promoter	GO:0001104	RNA polymerase II transcription cofactor activity	GO:0016592//GO:0005739	mediator complex//mitochondrion	--	--
Cluster-24085.56944	180.274	815.622	-2.1783	1.8345e-08	5.1408e-05	2348	4286471	XP_010251299.1	1733	1.6e-190	PREDICTED: U-box domain-containing protein 19-like [Nelumbo nucifera]	--	--	--	--	--	--	--	--	--	O80742	1073	2.4e-115	U-box domain-containing protein 19 OS=Arabidopsis thaliana GN=PUB19 PE=2 SV=1	PF11789//PF04564//PF01258//PF00514	Zinc-finger of the MIZ type in Nse subunit//U-box domain//Prokaryotic dksA/traR C4-type zinc finger//Armadillo/beta-catenin-like repeat	GO:0016567	protein ubiquitination	GO:0008270//GO:0005515//GO:0004842	zinc ion binding//protein binding//ubiquitin-protein transferase activity	--	--	--	--
Cluster-24085.74375	2.17163	47.4557	-4.4441	1.9476e-08	5.3142e-05	1688	--	--	--	--	--	--	--	--	--	--	--	--	--	--	--	--	--	--	PF02419	PsbL protein	GO:0015979	photosynthesis	--	--	GO:0016020//GO:0009539//GO:0009523	membrane//photosystem II reaction center//photosystem II	--	--
Cluster-24085.66486	6.33548	83.5166	-3.6757	2.12e-08	5.6362e-05	1386	--	--	--	--	--	--	--	--	--	--	--	--	--	--	--	--	--	--	--	--	--	--	--	--	--	--	--	--
Cluster-12450.0	0.342232	59.7931	-7.4652	2.5065e-08	6.4972e-05	1610	6003925	EES03243.2	138	9.5e-06	hypothetical protein SORBI_3003G212800 [Sorghum bicolor]	--	--	--	--	--	--	--	--	--	--	--	--	--	--	--	--	--	--	--	--	--	KOG1795	U5 snRNP spliceosome subunit
Cluster-24085.20026	411.627	2359.69	-2.5195	2.617e-08	6.6182e-05	1068	2105505	XP_004293846.1	276	6.3e-22	PREDICTED: ethylene-responsive transcription factor 4 [Fragaria vesca subsp. vesca]	JN256074.1	JN256074	79	7.53352e-31	Diospyros kaki ethylene response factor 4 (ERF4) mRNA, partial cds	K09286	EREBP	EREBP-like factor	http://www.genome.jp/dbget-bin/www_bget?ko:K09286	Q9FE67	251	2.2e-20	Ethylene-responsive transcription factor 9 OS=Arabidopsis thaliana GN=ERF9 PE=2 SV=1	PF06112//PF00847//PF15761	Gammaherpesvirus capsid protein//AP2 domain//Immortalisation up-regulated protein	GO:0006355	regulation of transcription, DNA-templated	GO:0003700	transcription factor activity, sequence-specific DNA binding	GO:0005667//GO:0019028//GO:0005634	transcription factor complex//viral capsid//nucleus	--	--
Cluster-24085.20620	1.02669	65.41	-6.0833	2.9408e-08	7.0961e-05	1312	10720407	PPD81848.1	367	2.2e-32	hypothetical protein GOBAR_DD21205 [Gossypium barbadense]	XM_010534961.1	XM_010534961	49	4.42585e-14	PREDICTED: Tarenaya hassleriana cytokinin dehydrogenase 5 (LOC104809069), mRNA	K00279	CKX	cytokinin dehydrogenase	http://www.genome.jp/dbget-bin/www_bget?ko:K00279	Q67YU0	347	2e-31	Cytokinin dehydrogenase 5 OS=Arabidopsis thaliana GN=CKX5 PE=2 SV=1	PF01565//PF04073	FAD binding domain//Aminoacyl-tRNA editing domain	GO:0055114	oxidation-reduction process	GO:0002161//GO:0016491//GO:0050660	aminoacyl-tRNA editing activity//oxidoreductase activity//flavin adenine dinucleotide binding	--	--	--	--
Cluster-24085.3525	0.267645	66.3122	-7.6108	2.9429e-08	7.0961e-05	2228	--	--	--	--	--	--	--	--	--	--	--	--	--	--	--	--	--	--	--	--	--	--	--	--	--	--	--	--
Cluster-24085.48523	139.57	866.36	-2.6361	3.2379e-08	7.6301e-05	1726	8683395	OVA08222.1	446	2e-41	Development..cell death domain [Macleaya cordata]	XM_008808276.2	XM_008808276	72	9.60107e-27	PREDICTED: Phoenix dactylifera B2 protein-like (LOC103719163), mRNA	--	--	--	--	P37707	281	1.2e-23	B2 protein OS=Daucus carota PE=2 SV=1	PF00951	Arterivirus GL envelope glycoprotein	--	--	--	--	GO:0019031	viral envelope	--	--
Cluster-24085.61499	132.514	6.52352	4.3444	4.1671e-08	9.6015e-05	1400	--	--	--	--	--	--	--	--	--	--	--	--	--	--	--	--	--	--	--	--	--	--	--	--	--	--	--	--
Cluster-24085.40605	227.075	1675.51	-2.8841	4.2791e-08	9.6453e-05	3080	8677905	OVA02732.1	457	1.9e-42	Protein phosphatase 2C ..PP2C..-like domain [Macleaya cordata]	--	--	--	--	--	K17506	PPM1L, PP2CE	protein phosphatase 1L	http://www.genome.jp/dbget-bin/www_bget?ko:K17506	O80871	393	2.2e-36	Probable protein phosphatase 2C 25 OS=Arabidopsis thaliana GN=At2g30020 PE=1 SV=1	PF00481	Protein phosphatase 2C	--	--	GO:0003824	catalytic activity	--	--	--	--
Cluster-24085.51492	230.921	25.9508	3.1573	5.0789e-08	0.00011204	343	1385381	BAJ21533.1	387	2.7e-35	chalcone isomerase [Dahlia pinnata]	--	--	--	--	--	K01859	E5.5.1.6	chalcone isomerase	http://www.genome.jp/dbget-bin/www_bget?ko:K01859	Q45QI7	383	3.5e-36	Chalcone--flavonone isomerase OS=Camellia sinensis GN=CHI PE=2 SV=2	--	--	--	--	--	--	--	--	--	--
Cluster-24085.10041	41.6031	177.975	-2.0953	5.6585e-08	0.00012223	1075	--	--	--	--	--	XM_009404723.2	XM_009404723	106	7.42529e-46	PREDICTED: Musa acuminata subsp. malaccensis ethylene-responsive transcription factor 3-like (LOC103986660), mRNA	K09286	EREBP	EREBP-like factor	http://www.genome.jp/dbget-bin/www_bget?ko:K09286	O80339	233	2.8e-18	Ethylene-responsive transcription factor 3 OS=Arabidopsis thaliana GN=ERF3 PE=1 SV=1	PF00847	AP2 domain	GO:0006355	regulation of transcription, DNA-templated	GO:0003700	transcription factor activity, sequence-specific DNA binding	GO:0005667	transcription factor complex	--	--
Cluster-24085.2940	63.1534	367.821	-2.5395	7.383e-08	0.00015623	1431	4312863	XP_010247442.1	757	1.4e-77	PREDICTED: uncharacterized protein LOC104590465 [Nelumbo nucifera]	--	--	--	--	--	--	--	--	--	--	--	--	--	PF15966//PF04546	F-box//Sigma-70, non-essential region	GO:0006355//GO:0006352	regulation of transcription, DNA-templated//DNA-templated transcription, initiation	GO:0003677//GO:0005515//GO:0016987//GO:0003700	DNA binding//protein binding//sigma factor activity//transcription factor activity, sequence-specific DNA binding	GO:0005667	transcription factor complex	--	--
Cluster-24085.20404	12.1387	174.509	-3.8564	7.9589e-08	0.00016505	1837	6149155	XP_015866585.1	272	3.1e-21	PREDICTED: 5'-3' exoribonuclease 3-like [Ziziphus jujuba]	XM_011077533.1	XM_011077533	56	8.02199e-18	PREDICTED: Sesamum indicum 5'-3' exoribonuclease 3-like (LOC105160242), transcript variant X4, mRNA	K12619	XRN2, RAT1	5'-3' exoribonuclease 2	http://www.genome.jp/dbget-bin/www_bget?ko:K12619	Q9FQ04	224	5.2e-17	5'-3' exoribonuclease 4 OS=Arabidopsis thaliana GN=XRN4 PE=2 SV=1	PF03159	XRN 5'-3' exonuclease N-terminus	--	--	GO:0003676//GO:0004527	nucleic acid binding//exonuclease activity	--	--	KOG2044	5'-3' exonuclease HKE1/RAT1
Cluster-24085.17605	2.9748	120.789	-5.3181	8.7314e-08	0.00017711	1468	9783986	XP_022844477.1	180	1.2e-10	inorganic pyrophosphatase 1-like isoform X2 [Olea europaea var. sylvestris]	--	--	--	--	--	K13248	PHOSPHO2	pyridoxal phosphate phosphatase PHOSPHO2	http://www.genome.jp/dbget-bin/www_bget?ko:K13248	Q9FZ62	135	8.7e-07	Inorganic pyrophosphatase 2 OS=Arabidopsis thaliana GN=At1g17710 PE=2 SV=1	--	--	--	--	--	--	--	--	--	--
Cluster-24085.42603	1239.48	5200.09	-2.0689	9.0534e-08	0.00017711	1626	4292203	XP_010258783.1	421	1.5e-38	PREDICTED: ethylene-responsive transcription factor 5 [Nelumbo nucifera]	XM_010921409.1	XM_010921409	83	6.93394e-33	PREDICTED: Elaeis guineensis ethylene-responsive transcription factor ERF105-like (LOC105043733), mRNA	K09286	EREBP	EREBP-like factor	http://www.genome.jp/dbget-bin/www_bget?ko:K09286	Q9LW48	277	3.3e-23	Ethylene-responsive transcription factor 5 OS=Nicotiana sylvestris GN=ERF5 PE=2 SV=1	PF00847	AP2 domain	GO:0006355	regulation of transcription, DNA-templated	GO:0003700	transcription factor activity, sequence-specific DNA binding	GO:0005667	transcription factor complex	--	--
Cluster-24085.8279	49.3397	0.306439	7.0596	8.917e-08	0.00017711	663	--	--	--	--	--	--	--	--	--	--	--	--	--	--	--	--	--	--	--	--	--	--	--	--	--	--	--	--
Cluster-24085.62164	519.42	2896.42	-2.4798	9.2685e-08	0.00017797	2359	8692814	OVA17641.1	1707	1.6e-187	Hs1pro-1 [Macleaya cordata]	XM_010069208.2	XM_010069208	93	2.79419e-38	PREDICTED: Eucalyptus grandis nematode resistance protein-like HSPRO2 (LOC104454380), mRNA	--	--	--	--	O04203	1212	1.8e-131	Nematode resistance protein-like HSPRO2 OS=Arabidopsis thaliana GN=HSPRO2 PE=1 SV=1	PF07231	Hs1pro-1 N-terminus	GO:0006952	defense response	--	--	--	--	--	--
Cluster-24085.25274	15.8121	192.391	-3.6026	1.015e-07	0.00019135	4474	10842832	XP_024042657.1	236	1.1e-16	uncharacterized protein LOC112099526 [Citrus clementina]	--	--	--	--	--	--	--	--	--	--	--	--	--	PF01213//PF07095	Adenylate cyclase associated (CAP) N terminal//Intracellular growth attenuator protein IgaA	GO:0007010	cytoskeleton organization	GO:0003779	actin binding	GO:0016021//GO:0009276	integral component of membrane//Gram-negative-bacterium-type cell wall	--	--
Cluster-24085.13916	2.51409	51.9393	-4.37	1.1977e-07	0.00022176	2178	--	--	--	--	--	--	--	--	--	--	--	--	--	--	--	--	--	--	--	--	--	--	--	--	--	--	--	--
Cluster-24085.21050	1.02658	49.6262	-5.6857	1.2613e-07	0.00022944	350	--	--	--	--	--	--	--	--	--	--	--	--	--	--	--	--	--	--	--	--	--	--	--	--	--	--	--	--
Cluster-24085.52681	151.618	2.48966	5.9469	1.4401e-07	0.00025744	445	2656297	ESW14729.1	185	9.3e-12	hypothetical protein PHAVU_007G012500g [Phaseolus vulgaris]	--	--	--	--	--	K01354	ptrB	oligopeptidase B	http://www.genome.jp/dbget-bin/www_bget?ko:K01354	--	--	--	--	PF02897	Prolyl oligopeptidase, N-terminal beta-propeller domain	--	--	GO:0070008//GO:0004252	serine-type exopeptidase activity//serine-type endopeptidase activity	--	--	--	--
Cluster-24085.37030	433.55	1321.64	-1.6079	1.5094e-07	0.00026526	1113	8675088	OUZ99914.1	572	3.1e-56	Cro..C1-type helix-turn-helix domain [Macleaya cordata]	XM_010049441.2	XM_010049441	152	2.06557e-71	PREDICTED: Eucalyptus grandis multiprotein-bridging factor 1c (LOC104436612), mRNA	K03627	MBF1	putative transcription factor	http://www.genome.jp/dbget-bin/www_bget?ko:K03627	Q9LV58	550	5e-55	Multiprotein-bridging factor 1c OS=Arabidopsis thaliana GN=MBF1C PE=1 SV=1	PF01381//PF12844	Helix-turn-helix//Helix-turn-helix domain	--	--	GO:0043565	sequence-specific DNA binding	--	--	KOG3398	Transcription factor MBF1
Cluster-24085.29341	29.6313	0	7.2873	1.8606e-07	0.00032154	394	--	--	--	--	--	--	--	--	--	--	--	--	--	--	--	--	--	--	--	--	--	--	--	--	--	--	--	--
Cluster-24085.33055	222.984	1558.37	-2.8058	1.934e-07	0.00032383	1126	8691307	OVA16134.1	165	4.9e-09	Ribonuclease H domain [Macleaya cordata]	--	--	--	--	--	--	--	--	--	--	--	--	--	PF13202//PF13499//PF13833//PF00036//PF13405	EF hand//EF-hand domain pair//EF-hand domain pair//EF hand//EF-hand domain	--	--	GO:0005509	calcium ion binding	--	--	--	--
Cluster-4039.0	41.2662	0	7.7625	1.9364e-07	0.00032383	956	--	--	--	--	--	--	--	--	--	--	--	--	--	--	--	--	--	--	--	--	--	--	--	--	--	--	--	--
Cluster-24085.35244	150.861	565.579	-1.9074	2.03e-07	0.0003341	2698	10843609	XP_024010658.1	144	3.2e-06	uncharacterized protein LOC112086111 [Eutrema salsugineum]	--	--	--	--	--	--	--	--	--	--	--	--	--	--	--	--	--	--	--	--	--	--	--
Cluster-24085.23378	414.757	1389.05	-1.7439	2.5116e-07	0.0004069	1126	4293410	XP_010260299.1	348	3e-30	PREDICTED: ethylene-responsive transcription factor 4-like [Nelumbo nucifera]	KC556913.1	KC556913	83	4.75482e-33	Hevea brasiliensis ethylene-responsive transcription factor 1 mRNA, complete cds	K09286	EREBP	EREBP-like factor	http://www.genome.jp/dbget-bin/www_bget?ko:K09286	Q40477	274	5.1e-23	Ethylene-responsive transcription factor 4 OS=Nicotiana tabacum GN=ERF4 PE=1 SV=1	PF00847	AP2 domain	GO:0006355	regulation of transcription, DNA-templated	GO:0003700	transcription factor activity, sequence-specific DNA binding	GO:0005667	transcription factor complex	--	--
Cluster-24085.3578	128.62	17.1129	2.9015	2.6742e-07	0.00042657	2890	--	--	--	--	--	--	--	--	--	--	--	--	--	--	--	--	--	--	PF01924	Hydrogenase formation hypA family	--	--	GO:0046872	metal ion binding	--	--	--	--
Cluster-24085.34897	15.1455	165.984	-3.4658	2.925e-07	0.00045952	2356	--	--	--	--	--	--	--	--	--	--	--	--	--	--	--	--	--	--	--	--	--	--	--	--	--	--	--	--
Cluster-24085.17037	55.3655	2.39882	4.5269	2.9994e-07	0.00046418	752	--	--	--	--	--	--	--	--	--	--	--	--	--	--	--	--	--	--	--	--	--	--	--	--	--	--	--	--
Cluster-24085.60971	514.064	2121.32	-2.0456	3.5435e-07	0.00054032	3133	4308855	XP_010242051.1	2067	3.9e-229	PREDICTED: serine..threonine-protein kinase-like protein CCR4 [Nelumbo nucifera]	--	--	--	--	--	--	--	--	--	Q9FIJ6	1488	2.4e-163	Serine/threonine-protein kinase-like protein CCR4 OS=Arabidopsis thaliana GN=CCR4 PE=1 SV=1	PF00069//PF07714	Protein kinase domain//Protein tyrosine kinase	GO:0006468	protein phosphorylation	GO:0004672//GO:0005524	protein kinase activity//ATP binding	--	--	--	--
Cluster-24085.56521	156.876	3.65198	5.4121	3.807e-07	0.00056833	1077	--	--	--	--	--	--	--	--	--	--	--	--	--	--	--	--	--	--	PF00424	REV protein (anti-repression trans-activator protein)	GO:0006355	regulation of transcription, DNA-templated	GO:0003700	transcription factor activity, sequence-specific DNA binding	GO:0042025//GO:0005667	host cell nucleus//transcription factor complex	--	--
Cluster-24085.72886	2424.99	7.13851	8.412	3.8369e-07	0.00056833	8827	--	--	--	--	--	KC007374.1	KC007374	6810	0	Sacbrood virus strain SBM2, complete genome	--	--	--	--	Q83034	487	8e-47	Genome polyprotein OS=Rice tungro spherical virus (strain A) PE=1 SV=1	PF00073//PF00548//PF00910//PF00680//PF12062	picornavirus capsid protein//3C cysteine protease (picornain 3C)//RNA helicase//RNA dependent RNA polymerase//heparan sulfate-N-deacetylase	GO:0006144//GO:0006351//GO:0006508	purine nucleobase metabolic process//transcription, DNA-templated//proteolysis	GO:0015016//GO:0016787//GO:0005198//GO:0003968//GO:0003724//GO:0004197//GO:0003723	[heparan sulfate]-glucosamine N-sulfotransferase activity//hydrolase activity//structural molecule activity//RNA-directed RNA polymerase activity//RNA helicase activity//cysteine-type endopeptidase activity//RNA binding	GO:0019028//GO:0031379	viral capsid//RNA-directed RNA polymerase complex	--	--
Cluster-24085.22067	5.75654	79.9152	-3.7787	4.2455e-07	0.00061139	1835	--	--	--	--	--	--	--	--	--	--	--	--	--	--	--	--	--	--	--	--	--	--	--	--	--	--	--	--
Cluster-24085.70235	84.526	536.577	-2.6654	4.2274e-07	0.00061139	1264	4289712	XP_010255486.1	333	1.8e-28	PREDICTED: BON1-associated protein 2 [Nelumbo nucifera]	--	--	--	--	--	--	--	--	--	Q58FX0	220	1e-16	BON1-associated protein 2 OS=Arabidopsis thaliana GN=BAP2 PE=1 SV=1	PF00168//PF06112	C2 domain//Gammaherpesvirus capsid protein	--	--	GO:0005515	protein binding	GO:0019028	viral capsid	--	--
Cluster-24085.62161	90.5985	626.397	-2.7905	4.5865e-07	0.00065145	2593	8695717	OVA20544.1	1176	6.6e-126	WD40 repeat [Macleaya cordata]	--	--	--	--	--	--	--	--	--	Q6CMA2	258	8.4e-21	Probable cytosolic iron-sulfur protein assembly protein 1 OS=Kluyveromyces lactis (strain ATCC 8585 / CBS 2359 / DSM 70799 / NBRC 1267 / NRRL Y-1140 / WM37) GN=CIA1 PE=3 SV=1	PF00400	WD domain, G-beta repeat	--	--	GO:0005515	protein binding	--	--	--	--
Cluster-24085.64746	838.503	4821.24	-2.5237	5.0735e-07	0.00071088	1494	1033736	XP_002523862.1	977	4.5e-103	PREDICTED: probable CCR4-associated factor 1 homolog 9 [Ricinus communis]	XM_008344067.2	XM_008344067	163	2.1459e-77	PREDICTED: Malus x domestica probable CCR4-associated factor 1 homolog 11 (LOC103405103), mRNA	K12581	CNOT7_8, CAF1, POP2	CCR4-NOT transcription complex subunit 7/8	http://www.genome.jp/dbget-bin/www_bget?ko:K12581	Q9LXM2	905	4.6e-96	Probable CCR4-associated factor 1 homolog 9 OS=Arabidopsis thaliana GN=CAF1-9 PE=2 SV=1	PF04857	CAF1 family ribonuclease	--	--	--	--	GO:0005634	nucleus	KOG0304	mRNA deadenylase subunit
Cluster-24085.75012	63.3957	206.445	-1.7062	5.2202e-07	0.00071219	2760	7304197	XP_018830293.1	331	6.8e-28	PREDICTED: uncharacterized protein LOC108998249 [Juglans regia]	--	--	--	--	--	K09833	HPT, HGGT, ubiA	homogentisate phytyltransferase / homogentisate geranylgeranyltransferase	http://www.genome.jp/dbget-bin/www_bget?ko:K09833	--	--	--	--	--	--	--	--	--	--	--	--	--	--
Cluster-24085.887	81.3345	3.54913	4.4825	5.1862e-07	0.00071219	542	--	--	--	--	--	--	--	--	--	--	--	--	--	--	--	--	--	--	PF15221//PF01095	Lens epithelial cell protein LEP503//Pectinesterase	GO:0007275//GO:0005985//GO:0042545//GO:0005982	multicellular organismal development//sucrose metabolic process//cell wall modification//starch metabolic process	GO:0030599	pectinesterase activity	GO:0005618	cell wall	--	--
Cluster-24085.20621	0	32.1025	-7.53	5.3908e-07	0.00072591	1542	8931292	XP_021593452.1	140	5.3e-06	surfeit locus protein 2 [Manihot esculenta]	--	--	--	--	--	--	--	--	--	--	--	--	--	--	--	--	--	--	--	--	--	--	--
Cluster-24085.63391	134.74	7.85129	4.0722	6.2366e-07	0.00082904	2485	4289045	XP_010254645.1	452	5.7e-42	PREDICTED: phosphoglycerate mutase-like protein 1 isoform X1 [Nelumbo nucifera]	--	--	--	--	--	--	--	--	--	Q9FGF0	365	3.1e-33	Phosphoglycerate mutase-like protein 1 OS=Arabidopsis thaliana GN=At5g64460 PE=2 SV=1	--	--	--	--	--	--	--	--	--	--
Cluster-24085.37733	437.962	176.687	1.3079	6.5376e-07	0.00085805	1928	8679991	OVA04818.1	1103	1.4e-117	UDP-glucuronosyl..UDP-glucosyltransferase [Macleaya cordata]	--	--	--	--	--	--	--	--	--	Q9LXV0	865	2.6e-91	UDP-glycosyltransferase 92A1 OS=Arabidopsis thaliana GN=UGT92A1 PE=2 SV=1	PF00201	UDP-glucoronosyl and UDP-glucosyl transferase	GO:0008152	metabolic process	GO:0016758	transferase activity, transferring hexosyl groups	--	--	--	--
Cluster-24085.25419	288.344	851.693	-1.5609	6.9584e-07	0.00090186	1162	7015633	XP_008779500.2	674	4.8e-68	PREDICTED: inorganic pyrophosphatase 2-like isoform X1 [Phoenix dactylifera]	XM_006426428.1	XM_006426428	113	1.03354e-49	Citrus clementina hypothetical protein (CICLE_v10026265mg) mRNA, complete cds	K13248	PHOSPHO2	pyridoxal phosphate phosphatase PHOSPHO2	http://www.genome.jp/dbget-bin/www_bget?ko:K13248	Q9FZ62	552	3e-55	Inorganic pyrophosphatase 2 OS=Arabidopsis thaliana GN=At1g17710 PE=2 SV=1	PF06888	Putative Phosphatase	GO:0008152	metabolic process	GO:0016791	phosphatase activity	--	--	--	--
Cluster-24085.14164	721.001	2109.81	-1.5491	7.2237e-07	0.00092292	1410	4286433	XP_010251254.1	674	5.9e-68	PREDICTED: uncharacterized protein LOC104593196 [Nelumbo nucifera]	XM_008808682.1	XM_008808682	40	4.79933e-09	PREDICTED: Phoenix dactylifera uncharacterized LOC103719437 (LOC103719437), mRNA	--	--	--	--	--	--	--	--	--	--	--	--	--	--	--	--	--	--
Cluster-24085.7390	81.4674	3.95842	4.3406	7.2989e-07	0.00092292	500	--	--	--	--	--	--	--	--	--	--	--	--	--	--	--	--	--	--	--	--	--	--	--	--	--	--	--	--
Cluster-24085.16992	0	24.4736	-7.1385	7.6047e-07	0.00095	760	--	--	--	--	--	--	--	--	--	--	--	--	--	--	--	--	--	--	PF08302	Fungal tRNA ligase phosphodiesterase domain	GO:0006388	tRNA splicing, via endonucleolytic cleavage and ligation	GO:0005524//GO:0003972	ATP binding//RNA ligase (ATP) activity	--	--	--	--
Cluster-24085.42123	62.6189	442.833	-2.8228	9.4964e-07	0.0011722	700	--	--	--	--	--	--	--	--	--	--	--	--	--	--	--	--	--	--	--	--	--	--	--	--	--	--	--	--
Cluster-19779.1	70.1303	4.50786	3.9245	1.1971e-06	0.0014603	4032	8417028	XP_020678033.1	440	2.3e-40	uncharacterized protein PB18E9.04c-like [Dendrobium catenatum]	--	--	--	--	--	--	--	--	--	--	--	--	--	--	--	--	--	--	--	--	--	--	--
Cluster-24085.76092	0	37.7664	-7.76	1.2728e-06	0.0015346	936	--	--	--	--	--	--	--	--	--	--	--	--	--	--	--	--	--	--	--	--	--	--	--	--	--	--	--	--
Cluster-24085.73822	41.8542	189.577	-2.1745	1.2898e-06	0.0015372	1588	--	--	--	--	--	--	--	--	--	--	--	--	--	--	--	--	--	--	PF00319	SRF-type transcription factor (DNA-binding and dimerisation domain)	--	--	GO:0003677//GO:0046983	DNA binding//protein dimerization activity	--	--	--	--
[truncated: 141 more rows]

## Sheet: Additonal Table 6
Additional Table 6. Differentially expressed genes in Asarum leaves grown under 50% and 12% sunlight conditions.
[truncated: 736 more rows]

[truncated: 2 more sheets: Additional Table 7, Additional Table 8]
